# Supplementary material for: Back-Carrying in Children Is Related to Lower Limb Development
Source: Children (Basel). 2022 Feb 15;9(2):263. doi: 10.3390/children9020263 (PMC8869953; doi:10.3390/children9020263)
Supplement: Supplementary file 1 [file children-09-00263-s001.zip]

Archive with 1 entries (1 files):
- children-1575533-supplementary.xlsx
