# Supplementary material for: Back-Carrying in Children Is Related to Lower Limb Development
Source: Children (Basel). 2022 Feb 15;9(2):263. doi: 10.3390/children9020263 (PMC8869953; doi:10.3390/children9020263)
Supplement: Supplementary file 1 [file children-09-00263-s001.zip › children-1575533-supplementary.xlsx]

## Sheet: Sheet1
total # participants	Age decimals	Weight kg	Height cm	BMI	TFA L mean	TFA R mean	TFA L&R mean	Q-angle L mean	Q-angle R mean	Q-angle L&R mean	ICD or IMD mean	LEFT Lat or Med Tib torsion Mean	RIGHT Lat or Med Tib torsion Mean	MEAN TIB TORSION	Ante or Retro Left corrected mean	Ante or Retro RIGHT corrected mean	Ante or Retro bilat corrected mean\	1.9 Fam conditions	1.9 Other	2.3 Sex of child	3.6 Back-carried	3.7.1 How - Back, legs spread	3.7.2 How - Back, legs down	3.7.3 How - side	3.7.4 How - Front, legs down	3.8 Age Back-carried	3.8 Other age	3.10 Duration on back/day	3.10 Other Duration	4.1 Swaddled	4.2 Age Swaddled	4.2 Other age	4.4 Duration swaddled/day	4.4 Other Duration	5.1 Stroller/Pram	5.2 Age Pram/Stroller	5.2 Other age	4.4 Duration Pram/day	4.4 Other Duration Pram
1	2.33333	10.2	84.8	14.1843	0	-9	-4.5	-6	-9.5	-7.75	0	6	6.5	6.25	80	82	81	0	0	2	1.6	1.5	2	3	4.5	0	0	1	0	1	1	1	2	0	0	0	0	0	0
2	1.75	10.2	76	17.6593	-3.5	-3.5	-3.5	-8.5	-9.5	-9	-2	-2	9	3.5	88	89	88.5	0	0	1	1.2	0	2.6	0	0	1	0	1	0	6	0	0	0	0	6	0	0	0	0
3	1.83333	9.5	78.5	15.4164	-6	-3	-4.5	-6	-5	-5.5	0	8	10	9	76.5	79	77.75	0	0	2	1.6	1.6	0	0	0	0	0	1	0	1	1	0	1	0	0	0	0	0	0
4	2.25	14.3	100	14.3	-6.5	-5.5	-6	-0.5	-6	-3.25	0	9.5	15.5	12.5	75.5	73.5	74.5	0	0	2	1.6	1.5	2.2	3	4.2	1	0	1	0	1	1	0	3	0	0	0	0	0	0
5	2.08333	10.5	82.5	15.427	2	-2	0	2	-5.5	-1.75	-2	7	8.5	7.75	77	73	75	0	0	1	1.6	1.5	0	0	4.3	0	0	1	0	1	2	0	1	0	1	3	0	1	0
6	1.83333	12	82.9	17.4611	-1.5	-2	-1.75	-3	-8	-5.5	-0.5	-0.5	7	3.25	81	77	79	6	0	2	1.2	1.6	0	0	0	1	0	1	0	3	1	0	1	0	0	0	0	0	0
7	2.16667	11.6	82.4	17.0846	-4	-6.5	-5.25	-5	-7.5	-6.25	-3.3	9.5	10	9.75	79.5	73.5	76.5	5	brother - hemophilea	1	1.6	1.2	0	0	0	0	0	1	0	0	0	0	0	0	0	0	0	0	0
8	2.25	13.2	89	16.6646	-4.5	-5.5	-5	-6.5	-6.5	-6.5	0	6.5	10	8.25	74	71	72.5	0	0	2	1.6	1.1	0	0	0	2	0	1	0	1	1	0	2	0	0	0	0	0	0
9	2.16667	13.2	91.5	15.7664	-6	-5	-5.5	-7.5	-7	-7.25	-3.5	6.5	13	9.75	76.5	74	75.25	0	0	2	1.2	1.5	0	0	0	1	0	1	0	1	1	0	2	0	0	0	0	0	0
10	2.5	14.7	112.5	11.6148	-7	-7	-7	-6.5	-8.5	-7.5	-3.1	6	10.5	8.25	82	78	80	6	0	1	1.2	1.6	0	0	0	3	0	1	few seconds	0	0	0	0	0	1	2	0	1	0
11	1.75	11.7	83.5	16.7808	-8	-8.5	-8.25	-6.5	-8.5	-7.5	-5	10	9.5	9.75	77.5	76.5	77	6	0	1	1.1	1.1	0	0	0	1	still	1	0	1	1	0	1	0	1	1	0	1	0
12	2.33333	12.1	85	16.7474	-2.5	-4	-3.25	-4.5	-8	-6.25	-3.5	-6.5	-4	-5.25	79.5	78.5	79	0	0	2	1.6	1.5	2.5	3	4	0	0	1	0	1	1	0	1	0	0	0	0	0	0
13	1.75	11.8	77.8	19.495	2	5	3.5	3	4	3.5	-5	-7.5	-5.5	-6.5	79.5	80	79.75	0	0	2	1.6	1.5	0	0	0	0	0	1	0	3	1	0	1	0	1	1	0	1	0
14	2	11.4	82.3	16.8308	-4.5	-3	-3.75	2.5	-8	-2.75	0	-4.5	-2.5	-3.5	82.5	85.5	84	0	0	2	1.6	1.3	0	0	0	0	0	1	0	1	1	0	3	0	0	0	0	0	0
15	2.33333	17.9	90.6	21.807	-5	-2	-3.5	3	-1	1	-4	8.5	8	8.25	84.5	84.5	84.5	3	Lower back	1	1.6	1.6	0	0	0	2	0	1	0	1	2	0	2	0	0	0	0	0	0
16	2.16667	12.3	86.3	16.5152	-6.5	-8	-7.25	-3.5	-8.5	-6	-2.4	3.5	5.5	4.5	79	84.5	81.75	0	0	1	3.6	1.6	0	0	0	0	0	0	0	1	1	0	0	0	6	0	0	0	0
17	2	12.6	82	18.7388	5	4	4.5	7	-6	0.5	0.3	-10	-8	-9	87	87	87			1
18	2.33333	13.1	84.9	18.1742	-6	-3.5	-4.75	-6	-8	-7	-2	4	5	4.5	84.5	74.5	79.5	0	0	2	0	0	0	0	0	0	0	0	0	0	0	0	0	0	6	1	0	2
19	2.5	12.7	88.9	16.0694	-5.5	-3	-4.25	-7	-3	-5	-5							0	0	1	1.6	1.5	0	0	0	0	0	1	0	1	1	0	5	2.4 hours /day	0	0	0	0	0
20	2.5	18.5	96.6	19.8252	-8.5	-6	-7.25	-8.5	-6	-7.25	-3	15	15	15	76.5	77.5	77	0	0	1	0	0	0	0	0	0	0	0	0	6	1	0	4	0	1	1	0	1	0
21	2	15	91	18.1138	-6	-4.5	-5.25	-3.5	-4.5	-4	-4.5	9.5	10.5	10	81.5	81	81.25			2
22	2	11.8	82.5	17.337	-1.5	-2.5	-2	-1.5	-2.5	-2	-2.6	-6.5	-5.5	-6	82	85	83.5			2
23	1.75	10	74.7	17.9209	-5	-4.5	-4.75	-5	-4.5	-4.75	-3.2	-7.5	-5.5	-6.5	84.5	85	84.75	0	0	2	1.6	1.3	0	0	0	1	0	1	0	0	0	0	0	0	0	0	0	0	0
24	2.08333	10.1	77.5	16.8158	-3.5	-3.5	-3.5	-3.5	-3.5	-3.5		6.5	4.5	5.5	84	79.5	81.75	0	0	1	1.6	1.6	0	0	0	2	0	1	0	1	1	0	2	0	1	2	0	1	0
25	2.16667	13.9	92	16.4225	-3	-3.5	-3.25	-2	-3.5	-2.75	-1.2	-3.5	-3	-3.25	83.5	83	83.25	2	hip dysplasia	2	1.4	0	2.4	0	4.4	0	0	1	0	1	3	0	3	0	1	3	0	2	0
26	1.58333	12.4	79	19.8686	2	-4	-1	2	-3.5	-0.75	-2	-6	-6.5	-6.25	86.5	88	87.25	6	0	2	1.6	1.5	2.5	3	4	0	0	2	0	1	1	0	1	0	6	0	0	0	0
27	1.91667	10.4	81	15.8512	3	-1.5	0.75	4	0.5	2.25	0	-8	10	1	84	85	84.5	0	0	2	1.6	1.6	0	0	0	1	0	1	0	1	1	0	1	0	1	3	0	1	0
28	2.5				-2	-3.5	-2.75	-2	-3.5	-2.75	-3.5	2	-2	0	83	83	83	0	0	1	1.6	0	2.6	0	0	1	0	1	0	1	1	0	1	0	6	3	0	0	0
29	1.58333	10.6	75.2	18.7443	-7	-6	-6.5	-8.5	-7.5	-8	-3.2	-6.5	4	-1.25	-11	87.5	38.25	6	0	1	1.3	1.6	0	0	0	0	0	2	0	1	1	0	2	0	1	1	0	2	0
30	1.83333	11	81.4	16.6014	2	1.5	1.75	2	1.5	1.75	0.3	-15.5	-9	-12.25	86	86	86	0	0	2	3.6	0	0	0	4.6	1	2	1	0	1	1	0	1	0	3	1	0	1	0
31	2.33333	13.4	80	20.9375	-7.5	-6	-6.75	-7	-6.5	-6.75	-1.8	-4	6.5	1.25	85	89	87	6	nyaa, ga go na mathata / nkgolo o nale mathata a mesifa / a mangwe ke sefuba sa kgapetsa kgapetsa - NO - no problem - grandparent muscle problem - I have a chest problem?	2	1.6	1.6	0	0	0	3	dingwaga dile pedi	1	tse dingwe aiora gotla ka gore o mo pe pela eng	1	1	dikgwedi dile tharo	0	0	0	0	0	0	0
32	1.83333	12.5	84.1	17.6733	-5.5	-5	-5.25	-4	-6	-5	-2	-4	4	0	88	89	88.5	6	0	2	1.6	1.5	2	3	4	4	0	1	0	1	1	0	1	0	1	4	0	1	0
33	2.16667	12.6	85	17.4394	4	-3.5	0.25	4	-3.5	0.25	-0.4	-10.5	-7.5	-9	87.5	-1.5	43	0	0	1	1.6	1.5	0	0	0	0	0	1	0	1	1	0	1	0	0	0	0	0	0
34	2.5	12.1	89.1	15.2416	-2.5	-4	-3.25	-2.5	-4	-3.25	-1.2	9.5	10.5	10	88	86	87	1	arthritis	2	0	0	0	0	0	0	0	0	0	1	1	0	1	0	1	1	0	1	0
35	2.25	14.6	93.4	16.7363	-10.5	-9.5	-10	-10.5	-10.5	-10.5	-4	8	8	8	85.5	87	86.25	1	arthritis	2	1.6	1.5	2	0	4	1	0	1	0	1	2	0	1	0	0	0	0	0	0
36	2.41667	11.8	87	15.5899	-4.5	-7	-5.75	-4.5	-6.5	-5.5	-4.5	10	10	10	81	81	81	6	food allergies	1	1.2	1.6	0	0	0	4	0	1	0	1	1	0	2	0	0	0	0	0	0
37	1.66667	10.5	77	17.7096	3.5	2.5	3	4	3	3.5	0	-13	-11.5	-12.25	-14	-4	-9	0	0	2	1.6	0	2.6	0	0	1	0	1	0	1	1	0	1	0	0	0	0	0	0
38	2.41667	12.9	84.3	18.1524	2	3.5	2.75	3.5	4.5	4	0.3	-10.5	-9	-9.75	-6	83	38.5	0	0	2	1.6	1.4	0	0	0	2	0	2	0	0	0	0	0	0	1	3	0	2	0
1	3.33333	13.1	94	14.8257	-7	-9	-8	-15	-15	-15	-2.7	14.5	15.5	15	75	72.5	73.75	1	0	1	6	0	0	0	0	0	0	0	0	0	0	0	0	0	6	0	0	0	0
2	3.25	18.5	98.5	19.0677	4	-8.5	-2.25	4	-16.5	-6.25	-4	5	8.5	6.75	78.5	74.5	76.5	0	0	2	1.3	1.3	2.3	3	4.5	3	0	0	0	1	1	0	4	0	0	0	0	0	0
3	3.16667	16.8	98.5	17.3156	-5.5	-10	-7.75	-15	-19	-17	-5	15	16.5	15.75	79	74.5	76.75	1	0	2	1.6	1.6	0	0	0	2	0	2	0	1	1	0	2	0	1	2	0	0	0
4	3.5	11.9	86.4	15.9411	-5.5	-5	-5.25	-5.5	-5	-5.25	0	2.5	9	5.75	81	78.5	79.75	0	0	2	1.6	1.5	2	3	4	3	0	5	metsotso e le 20	3	1	0	5	go fitla a robala	0	0	0	0	0
5	3.16667	13.5	93	15.6087	-6	-16	-11	0	-21	-10.5	-3.5	16.5	13.5	15	77.5	73.5	75.5	0	0	2	1.6	1.5	0	0	0	1	0	1	0	1	1	0	3	0	0	0	0	0	0
6	3.41667	14	97	14.8794	-2.5	-3.5	-3	-8.5	-9	-8.75	-0.5	3	6.5	4.75	72	69	70.5	1	arthritis	1	1.2	1.6	0	0	0	1	0	1	0	1	1	0	1	0	0	0	0	0	0
7	2.91667	11.5	86.5	15.3697	-2.5	-7.5	-5	-5.5	-9.5	-7.5	-1.5	2	2.5	2.25	77.5	86.5	82	0	0	2	1.6	0	2.6	0	0	1	0	1	0	0	0	0	0	0	6	0	0	0	0
8	3.08333	13.5	91.1	16.2666	-1	-3.5	-2.25	-2.5	-7	-4.75	-2.6	10	6	8	82.5	84	83.25	0	0	1	1.2	1.6	0	0	0	3	0	3	3months until 3 yrs	1	2	0	5	Sleeping	0	0	0	0	0
9	3.41667	8.9	79.2	14.1886	-4	-6	-5	-5	-9	-7	-2.2	4	5.5	4.75	81	82	81.5	0	0	1	1.2	1.2	0	0	0	3	0	1	0	6	1	0	1	0	6	1	0	1	0
10	3.5	11.8	92.5	13.7911	-4	-5	-4.5	-6	-8.5	-7.25	-1.2	10	11	10.5	72.5	75.5	74	0	0	2	1.5	1.6	0	0	0	0	0	1	0	1	1	0	1	0	0	0	0	0	0
11	3.16667	15.4	97.8	16.1006	-2.5	-3	-2.75	-2.5	-3	-2.75	-1.2	12	13.5	12.75	79.5	84.5	82	6	0	2	1.6	1.5	0	0	0	3	0	1	0	1	3	0	4	0	1	1	0	2	0
12	2.83333	14.4	88.7	18.3027	-3	-5	-4	-3	-5.5	-4.25	-1.3	6.5	8	7.25	74	79.5	76.75	6	0	2	1.6	1.5	2	3	4.5	1	0	1	0	0	0	0	0	0	1	3	0	1	0
13	3.25	12.5	91.6	14.8977	-3.5	-5	-4.25	-7	-9	-8	-1.3	9.5	13	11.25	79	82.5	80.75	1	Arthritis	1	1.6	1.6	0	0	0	0	0	1	0	1	3	0	1	0	1	2	0	1	0
14	2.58333	11.8	83.3	17.0056	-5.5	-5	-5.25	-7	-5	-6	-3	11	13	12	76.5		77	0	0	2	6	1.6	0	0	0	1	0	1	0	1	1	0	1	0	1	1	0	2	0
15	3.08333	17.6	98.9	17.9937	-9	-10.5	-9.75	-9	-17	-13	-3.5	13.5	20	16.75	81	82	81.5	6	0	1	1.5	1.6	0	0	0	1	0	1	0	1	2	0	2	0	1	1	0	2	0
16	2.91667	15.9	94.4	17.8424	-2.5	-5.5	-4	1	-3.5	-1.25	-5	13	17.5	15.25	79.5	75.5	77.5	0	0	2	1.3	1.3	0	0	0	2	0	2	0	1	1	0	4	0	1	3	0	2	0
17	2.58333	14.3	90.8	17.3446	0	-1	-0.5	-1.5	-2	-1.75	-4.5	-2	-2	-2	82	80.5	81.25	0	0	2	0	0	0	0	0	0	0	0	0	0	0	0	0	0	1	5	6 months	1	0
18	2.83333	16.7	100	16.7	-5	-8.5	-6.75	-5.5	-12	-8.75	-2.5	6	9.5	7.75	80.5	81	80.75	4	0	2	1.6	1.6	0	0	0	2	0	2	0	1	1	0	4	0	1	3	0	2	0
19	2.66667	12.1	87.1	15.9496	-7	-6	-6.5	-7.5	0.5	-3.5	-1.5	7.5	9	8.25	79.5	79.5	79.5	0	0	1	1.6	0	0	0	4.2	0	0	1	0	1	1	0	3	0	1	1	0	0	1
20	2.58333	10.6	83.7	15.1306	-8.5	-8	-8.25	-4.5	-8	-6.25	0	5.5	7	6.25	78.5	80	79.25	0	0	1	1.5	0	2.6	0	0	2	0	2	0	1	1	0	3	0	1	1	6 to 7	1	0
21	2.75	11.5	84	16.2982	-7.5	-7	-7.25	-10	-9.5	-9.75	-1.7	10	10.5	10.25	82.5	82.5	82.5	0	0	1	1.6	1.6	0	0	0	2	0	1	0	1	1	0	1	0	0	0	0	0	0
22	2.66667	12.7	88.9	16.0694	-3.5	-5.5	-4.5	-5	-7.5	-6.25	-3.3	2	2	2	80.5	83.5	82	6	0	1	1.3	1.6	0	0	0	0	0	1	0	0	0	0	0	0	0	0	0	0	0
23	3.08333	15	97.2	15.8766	-7.5	-3.5	-5.5	-9	-5	-7	-2.3	8.5	6	7.25	69	76.5	72.75	0	0	1	1.2	1.6	0	0	0	2	0	1	0	0	0	0	0	0	1	2	0	1	0
24	3	16.8	101.5	16.3071	-4	-5	-4.5	-4	-5	-4.5	-1.5	9.5	10.5	10	73	69.5	71.25			1
25	3	21.7	105.2	19.6078	-5.5	-6.5	-6	-5.5	-7.5	-6.5	-6.3	10.5	10	10.25	75	69.5	72.25			1
26	3	15.3	93.1	17.6519	-4.5	-7	-5.75	-2.5	-10	-6.25	-3.3	-6	6	0	71.5	70.5	71			2
27	3	15.5	93.2	17.8443	-10	-10	-10	-10	-11	-10.5	-3	3.5	-12.5	-4.5	86		86			2
28	3	15.9	89.9	19.6733	-7	-5.5	-6.25	-7	-5.5	-6.25	-4.7	11	16.5	13.75	87		87			2
29	3	14.6	89.5	18.2266	-11	-10.5	-10.75	1	-10.5	-4.75	-8	6.5	10	8.25	89	79.5	84.25			2
30	3	13.6	89.8	16.865	-3.5	-8	-5.75	-3.5	-8	-5.75	-1.5	15.5	17.5	16.5	83.5	82	82.75			2
31	3.25	13.2	96.5	14.1749	-1	-7.5	-4.25	-4	-11.5	-7.75	-1.7	-3	8	2.5	80.5	83	81.75	0	0	1	1.5	0	2.6	0	0	0	0	0	0	1	1	0	2	0	1	1	0	2
32	3	13.7	91.6	16.3279	-5	-3.5	-4.25	-6.5	-3.5	-5	-3.5	8.5	11	9.75	80.5	77	78.75			1
33	3	13	89.8	16.121	-1.5	-5	-3.25	-6.5	1.5	-2.5	-1.5	6	10.5	8.25	80.5	79.5	80			2
34	3.33333	14.8	96.2	15.9923	-5	-7	-6	-4	-7	-5.5	-4.3	9.5	9.5	9.5	81	82	81.5	0	0	2	1.3	0	1.6	0	0	0	0	1	0	1	1	0	1	0	1	3	0	2	0
35	3	11.3	83.1	16.3635	-0.5	-10	-5.25	-2	-10.5	-6.25	-4.3	3.5	6	4.75	85.5	82	83.75			1
36	2.66667	13.1	95	14.5152	-2	-4	-3	-4	-4	-4	-2.3	3.5	9.5	6.5	75	76	75.5	0	0	2	1.6	1.4	2.4	3.2	4.2	0	0	2	0	1	1	0	1	0	0	0	0	0	0
37	2.58333	11.5	85	15.917	-2.5	-6.5	-4.5	-2	-10.5	-6.25	-1.3	3	5	4	84.5	80	82.25	0	0	1	1.3	1.6	0	0	4.6	2	0	1	0	1	0	2	3	0	6	2	0	1	0
38	2.58333	12.9	89.5	16.1044	-6	-5.5	-5.75	-6	-5.5	-5.75	-3	-3	3	0	87.5	83.5	85.5	5	hypertension grandfather	2	0	0	0	0	0	0	0	0	0	0	0	0	0	0	0	0	0	0	0
39	3.41667	15.8	100.4	15.6744	-4.5	-6	-5.25	-4.5	-4.5	-4.5	1.6	12.5	12.5	12.5	81	80.5	80.75	0	0	1	1.6	1.3	2	3.3	4.5	1	0	1	0	1	1	0	3	0	0	0	0	0	0
40	3	15.8	94.3	17.7678	-9.5	-7	-8.25	-3.5	-7	-5.25	-5.5	12	12	12	84.5	85	84.75			2
41	3.08333	15.3	79.6	24.1471	-9	-7.5	-8.25	-7.5	-5.5	-6.5	-4	7	8.5	7.75	83.5	83	83.25	0		1	3.6	1.2	2	0	4.2	1	0	1	0	1	1	0	5	all day	1	2	0	1	0
42	3	16.3	93.1	18.8056	-7.5	-8.5	-8	-4.5	-8.5	-6.5	-5	7.5	6	6.75	81.5	81	81.25			2
43	3	16.6	100.6	16.4026	-8	-6.5	-7.25	-9.5	-8	-8.75	-5.3	7	10.5	8.75	82.5	78.5	80.5			1
44	2.58333	14.9	90	18.3951	-7	-7	-7	-7	-7	-7	-1.8	10	12.5	11.25	78.5	79	78.75	2	0	2	6	0	0	0	0	1	0	0	0	6	0	0	0	0	6	0	0	0	0
45	3.33333	9.8	83.8	13.9553	-6	-8	-7	-6.5	-10.5	-8.5	-2	8.5	9	8.75	87	86.5	86.75	1	arthritis grandmuthoer	1	1.2	1.3	0	0	4.2	0	0	1	0	1	1	0	3	0	1	1	0	1	0
46	2.83333	13.1	79.6	20.675	-4	-1.5	-2.75	1.5	-2	-0.25	-1.2	10	10	10	84.5	86	85.25	0	0	2	3.6	0	2.2	0	0	0	0	1	0	1	1	0	3	0	0	0	0	0	0
47	3	16.2	91.5	19.3496	-5.5	-5.5	-5.5	-5	-5.5	-5.25	-3.4	12	12	12	-7.5	-8.5	-8	0	0	2	1.6	1.4	0	0	0	3	0	1	0	1	1	0	1	ka matsatsi a mang o dula a phutetswe yalo	1	2	o ne a sa late praema a dula a lela ra a e palame	1	0
48	2.66667	13.3	84.2	18.7598	-1	-3	-2	-1.5	-3	-2.25	-1.3	8	7.5	7.75	-0.5	89	44.25	0	0	2	1.6	1.3	0	0	0	2	0	1	0	1	1	0	2	0	1	2	0	1	0
49	3.08333	13.2	94.6	14.75	-6	-6.5	-6.25	-6	-9	-7.5	-1.5	11	12	11.5	77	77	77	0	0	1	1.6	1.6	0	0	0	2	0	1	0	1	1	0	1	0	6	0	0	0	0
50	2.83333	12.7	84.4	17.8287	-6.5	-7.5	-7	-7	-7.5	-7.25	-3.7	6	-5	0.5	89.5	85.5	87.5	0	0	2	1.6	0	2.6	0	0	2	0	1	0	0	0	0	0	0	6	0	0	0	0
51	2.91667				-3.5	-4	-3.75	-3	-4	-3.5	-1.5	8.5	8	8.25	84	81.5	82.75	1	arthritis	1	1.6	1.3	0	0	0	1	0	1	0	1	1	0	1	30min to hour per day	0	0	0	0	0
52	3.25				-6	-6	-6	-6	-4.5	-5.25	-2	8	7.5	7.75	81.5	79.5	80.5	1	arthritis	1	1.6	1.6	0	0	0	3	0	1	0	1	1	0	1	30min to hour per day	0	0	0	0	0
1	4.25	18.5	106	16.4649	-4	-4.5	-4.25	-8	-12.5	-10.25	-2	12	7	9.5	64	69	66.5	0	0	2	1.6	0	0	0	0	1	0	2	0	1	1	0	1	0	1	1	0	2	0
2	3.83333	19.2	107.4	16.6453	-5.5	-4	-4.75	-8	-7.5	-7.75	-2	2	1	1.5	64	72.5	68.25	0	0	1	6	0	0	0	0	0	0	0	0	6	0	0	0	0	6	0	0	0	0
3	4	18.5	109.1	15.5425	-6	-7.5	-6.75	-10	-11	-10.5	-2.8	9	10.5	9.75	73.5	73.5	73.5			0
4	4	16.3	104.5	14.9264	-4.5	-5	-4.75	-18	-4.5	-11.25	-1.2	9	9	9	73.5	73	73.25			1
5	4	16.6	104.9	15.0854	-1	-1	-1	-5.5	-7	-6.25	0	7	7.5	7.25	71.5	70.5	71	0	0	2	1.6	0	0	0	4.5	1	5	1	0	3	1	0	1	0	1	3	0	1	0
6	4.33333	13.6	102.8	12.8692	-5	-5.5	-5.25	-5	-9.5	-7.25	-1.5							0	0	1	1.3	0	0	0	4.6	3	0	2	0	1	1	0	2	0	1	3	0	3	0
7	4.25	14.1	95.4	15.4925	-3	-6	-4.5	-3	-8.5	-5.75	-2.5	4	7.5	5.75	74.5	79	76.75	0	0	2	6	0	0	0	0	0	0	0	0	6	0	0	0	0	6	0	0	0	0
8	4	13.6	98.7	13.9606	-5.5	-6	-5.75	-5.5	-12	-8.75	-1.3	5.5	9.5	7.5	79.5	78.5	79	5	mathata a kutlo ka ditsebe go batsadi - hearing problems	2	1.6	1.5	0	0	0	3	0	1	0	1	1	0	2	0	0	0	0	0	0
9	3.58333	15.2	99	15.5086	-8	-8	-8	-10.5	-9.5	-10	-4.3	7.5	11	9.25	75	71	73	0	0	1	1.6	1.1	2.1	3.1	4.1	4	0	1	0	1	1	0	2	0	1	1	0	2	0
10	4.41667	14.9	107.6	12.8695	0.5	-4.5	-2	-1	-6.5	-3.75	0	14.5	19.5	17	81	81.5	81.25	0	0	1	1.6	1.6	0	0	0	0	0	1	0	1	1	0	2	0	1	2	0	2	0
11	3.91667	12.7	97.3	13.4146	-3.5	-4.5	-4	-6	-9.5	-7.75	-0.7	12	16.5	14.25	70	77	73.5	0	0	1	1.6	0	2.6	0	0	0	0	1	0	1	1	0	2	0	1	5	8 months	2	0
12	4.41667	13.9	94.3	15.6312	-6	-8	-7	-6	-13	-9.5	-2	8.5	12	10.25	78.5	77	77.75	0	0	1	1.3	1.6	0	0	0	0	0	1	0	1	2	0	2	0	0	0	0	0	0
13	4	16.4	105.5	14.7346	-4	0.5	-1.75	-11	-13	-12	-1.7	12	14	13	71	70	70.5	0	0	1	1.6	1.6	0	0	0	0	0	0	0	1	1	0	2	0	0	0	0	0	0
14	3.75	15.8	105	14.3311	1	-2.5	-0.75	-0.5	-6.5	-3.5		7.5	12	9.75	70.5	71	70.75	0	0	1	1.6	0	2.6	0	0	4	0	1	0	1	1	0	1	0	1	1	0	1	0
15	4.25	13.6	99.4	13.7647	-7	-5.5	-6.25	-5	-10	-7.5	-4.2	8.5	10.5	9.5	77.5	74	75.75	0	0	2	1.6	1.6	0	0	0	0	0	1	0	1	1	0	4	0	1	1	0	1	0
16	4.41667	14.7	102.5	13.9917	0	-4	-2	-1.5	-10.5	-6	0	9.5	12	10.75	37.6	37.5	37.55	0	0	2	1.6	1.5	2.5	3	4	0	0	1	0	1	1	0	1	0	0	0	0	0	0
17	3.75	15.6	96.4	16.7869	-9	-3.5	-6.25	-9	-9	-9	-4.5	8.5	7	7.75	75	72.5	73.75	6	0	1	1.6	1.6	0	0	0	0	0	3	0	1	1	0	1	24 hours	3	1	0	2	0
18	3.91667	13.4	96.7	14.3302	-7.5	-6.5	-7	-9	-10	-9.5	-2.3	8.5	9	8.75	75	74.5	74.75	0	0	2	1.6	0	2.6	0	0	0	0	1	0	1	1	0	1	0	1	1	0	1	0
19	3.75	16.8	103.4	15.7133	-8	-6	-7	-8	-9	-8.5	-3.5	10.5	15	12.75	74.5	71	72.75	0	0	1	1.6	0	2.6	0	0	0	0	1	0	1	1	0	1	0	1	1	0	1	0
20	4.08333	16.6	102.1	15.9242	-6	-5.5	-5.75	-6	-8.5	-7.25	-3	12.5	15	13.75	79.5	78	78.75	6	0	2	1.2	1.6	0	0	0	1	0	1	0	1	1	0	1	0	0	0	0	0	0
21	3.83333	13.7	97.3	14.4709	-6	-5	-5.5	-12	-13.5	-12.75	0	11	15	13	76.5	68.5	72.5	0	0	1	1.6	1.6	0	0	0	3	0	1	0	1	2	0	1	0	1	2	0	1	0
22	3.83333	15.3	96.7	16.3621	-7	-5.5	-6.25	-7	-6.5	-6.75	-3.5	12	22.5	17.25	79	73	76	6	0	2	1.6	0	2.6	0	0	0	0	1	0	1	2	0	2	0	6	3	0	1	0
23	3.83333	14.5	92.3	17.0202	-2.5	-5	-3.75	-4.5	-6	-5.25	-3.3	11	12.5	11.75	78.5	76.5	77.5	0	0	1	3	1.5	0	0	0	0	0	1	0	0	0	0	0	0	0	0	0	0	0
24	4.5	25.5	116.9	18.66	-7	-5.5	-6.25	-15	-11	-13	-2	18	18	18	74.5	74.5	74.5	0	0	2	1.6	1.6	0	0	0	3	0	2	0	1	1	0	1	0	0	0	0	0	0
25	3.91667	15.9	104.7	14.5045	-6	-7	-6.5	-9.5	-16	-12.75	-2	8	17.5	12.75	77	75	76	1	arthritis	1	1.1	1.6	0	0	4.6	0	0	1	0	0	0	0	0	0	0	0	0	0	0
26	3.83333	14.1	97.9	14.7114	-3	-7.5	-5.25	-4	-10.5	-7.25	-2	13	12.5	12.75	75	76	75.5	6	0	1	0	0	0	0	0	0	0	0	0	0	0	0	0	0	0	0	0	0	0
27	4	15.5	103.5	14.4694	-6	-7	-6.5	-11	-7	-9	-3.5	10	11	10.5	71	71	71	0	0	1	1.2	0	2.6	0	0	1	0	1	0	1	2	0	2	0	1	3	0	1	0
28	4.33333	16.4	104.2	15.1046	-2.5	-5	-3.75	-2.5	-13	-7.75	-1.1	10.5	11.5	11	74	71.5	72.75			1
29	4.25	18.4	109.2	15.4302	-1	-4.5	-2.75	2	-10	-4	-1	6.5	10	8.25	79	74	76.5	1	grandmother arthritis	2	1.6	1.5	0	0	0	0	0	1	0	1	1	0	3	0	1	3	0	1	0
30	4.25	17.5	104.8	15.9337	0	-4	-2	0	-9.5	-4.75	-1	9.5	13.5	11.5	86	83.5	84.75			2
31	4.25	16.1	102.2	15.4143	-3.5	-5.5	-4.5	1.5	-9.5	-4	-2.2	7	13	10	82	85	83.5			2
32	4.33333	13.7	97.3	14.4709	-8	-6	-7	-8	-8.5	-8.25	-1.2				83.5	82	82.75	0	0	2	1.6	1.6	0	0	0	0	0	2	0	0	0	0	0	0	1	3	0	1	0
33	4.16667	16	98.4	16.5246	-1.5	-6	-3.75	-1	-6	-3.5	-2.8	7	10	8.5	85.5	82	83.75	0	0	1	0	0	0	0	0	0	0	0	0	1	1	0	0	0	0	0	0	0	0
34	4	13	92.9	15.063	-6	0.5	-2.75	-8	-12	-10	-1.5									1
35	4.16667	14.1	99.6	14.2135	-3	-5	-4	-9	-12	-10.5	0	9	10	9.5	75	76.5	75.75	0	0	1	3.4	1.4	0	0	0	0	0	1	0	0	0	0	0	0	1	2	0	1	1
36	4.25	13.9	96.3	14.99	-4	-2.5	-3.25	-6.5	-10.5	-8.5	0	12	16	14	75	78	76.5	0	0	1	1.2	0	0	3.6	4.6	3	0	1	0	1	3	0	3	0	0	0	0	0	0
37	3.66667	12.9	90.8	15.6465	-1.5	-7.5	-4.5	-1.5	-7.5	-4.5	-3.5	6	5.5	5.75	75	83.5	79.25	0	0	2	1.6	1.6	0	0	0	0	0	1	0	1	2	0	2	0	1	3	1	3	0
38	3.75	16.8	103.6	15.6527	-3.5	-2.5	-3	-3.5	-2.5	-3	0	6.5	9	7.75	69.5	72	70.75	1	0	2	1.6	1.3	2.3	0	0	0	0	2	0	1	1	0	0	0	1	2	0	2	0
39	3.91667	14.8	99.9	14.8296	-5	-2.5	-3.75	-5	-2	-3.5	-2.2	11	16	13.5	76.5	77.5	77	6	0	1	1.6	1.6	0	0	0	0	0	0	0	6	0	0	0	0	6	0	0	0	0
40	4.08333	14.4	97.3	15.2103	-2	-4.5	-3.25	-2.5	-9.5	-6	-2	7.5	10	8.75	76.5	76.5	76.5	0	0	1	1.6	0	2.6	0	0	0	0	2	0	1	1	0	1	0	0	0	0	0	0
41	4.25	16.5	100.9	16.207	-7.5	-5	-6.25	-9	-9	-9	-1	12	12.5	12.25	83	80.5	81.75	0	0	2	1.6	1.6	0	0	4.6	0	0	1	0	1	1	0	1	0	1	5	6-18 Months	1	0
42	4	19.8	107.4	17.1655	-8	-7.5	-7.75	-8	-11.5	-9.75	-2.6	10	11	10.5	73	78.5	75.75	6	0	1	1.3	1.6	0	0	0	0	0	1	0	1	1	0	1	0	0	0	0	0	0
43	3.83333	16.3	100	16.3	-7.5	-5	-6.25	-7.5	-9.5	-8.5	-3.5	11.5	16	13.75	69	77	73	0	0	1	1.6	1.6	0	0	0	0	0	1	0	1	2	0	0	0	0	0	0	0	0
44	4.66667	19.4	108.6	16.4491	-3	-3.5	-3.25	-2.5	-9	-5.75	-1.6	4.5	5	4.75	78.5	77.5	78	0	0	2	0	0	0	0	0	0	0	0	0	1	1	0	3	0	0	0	0	0	0
45	3.83333	14.7	97.1	15.5912	-6	-4	-5	-6	1	-2.5	-2.8	10	11.5	10.75	81	76	78.5	1.5	Asthma	1	3.6	1.3	2.3	3	4	0	0	1	0	0	0	0	0	0	1	3	0	1	0
46	4	20.4	107.5	17.6528	-5.5	-6.5	-6	-6	-8	-7	-2.9	10	10.5	10.25	87.5	87	87.25			2
47	4.25	15	98	15.6185	-4.5	-3	-3.75	-4.5	-3	-3.75	-2	9.5	12	10.75	75.5	77.5	76.5	0	0	2	0	0	0	0	0	0	0	0	0	1	1	0	1	0	1	1	0	2	0
48	4.41667	21.3	105.7	19.0647	-4	-5.5	-4.75	-4	-5.5	-4.75	-4	5.5	11.5	8.5	88	84	86	0	0	2	3.6	0	0	0	4.4	1	0	1	0	1	1	0	1	0	1	1	0	2	0
49	4	22.6	118	16.231	-5	-5.5	-5.25	-4	-5.5	-4.75	0	30	20	25	80	80	80			2
50	4	15.9	104.9	14.4493	-10.5	-10	-10.25	-16.5	-14	-15.25	-1	6	2	4	71.5	70.5	71			1
51	4.16667	17.9	97.4	18.8684	-8.5	-5	-6.75	-7	-7.5	-7.25	-3.5	17	12.5	14.75	78	78.5	78.25	0	0	2	3.6	1.6	0	0	0	1	0	1	0	1	1	0	1	0	1	2	0	1	0
52	4.25	19.1	109	16.0761	-3.5	-5	-4.25	-3.5	-6	-4.75	-1.3	18	16.5	17.25	78.5	79.5	79	6	0	2	1.2	1.6	2.6	0	4.6	1	0	1	0	1	1	0	0	0	1	1	0	2	0
53	3.91667	18.7	106	16.6429	-8	-5	-6.5	-6	-4	-5	-3	10	12	11	84	80.5	82.25	0	0	2	1.6	1.1	2.3	0	4.1	1	0	1	not per day, sometimes	1	1	0	5	the whole day everyday, taken off when he bath / change nappy as it was winter	0	0	0	0	0
54	4.5	19.5	106	17.3549	-7	-7	-7	-7	-7.5	-7.25	-3.8	17.5	18	17.75	77.5	79	78.25	6	0	1	1.6	1.4	2.4	0	4.4	0	0	5	less than 30min	6	1	0	1	0	1	3	0	5	less than 2 hours
55	3.75	13.8	96	14.974	-4.5	-6.5	-5.5	-4.5	-8.5	-6.5	-1.7	13	14	13.5	78.5	77.5	78	1	spinal cord	1	1.3	1.2	2.5	3.5	4.5	2	0	1	0	1	2	0	4	0	1	3	0	1	0
1	4.83333	14.6	104.1	13.4726	-2	-2.5	-2.25	-6	-4	-5	-0.5	8	6.5	7.25	77	68	72.5	0	0	2	1.6	0	2.6	0	0	2	0	1	0	1	1	0	1	0	0	0	0	0	0
2	5.41667	18.2	109.5	15.179	-3	-3	-3	-7.5	-6.5	-7	-0.7	8.5	10	9.25	70.5	66	68.25	5	hypertension	2	1.2	1.6	0	0	0	0	0	1	0	0	0	0	0	0	0	0	0	0	0
3	5.08333	14.9	105.1	13.489	-4	-4	-4	-6	-11	-8.5	-0.7	12	18	15	82.5	80.5	81.5	0	0	1	1.6	1.6	0	0	0	2	6 months	1	0	1	1	0	2	0	1	1	0	1	0
4	4.66667	13	97	13.8166	-3	-8	-5.5	-10	-10	-10	-3	5	4	4.5	80	72.5	76.25	0	0	1	1.6	1.6	0	0	0	2	0	1	0	1	1	0	2	0	0	0	0	0	0
5	5.5	17.5	107.6	15.1152	-2	-3.5	-2.75	-7.5	-11	-9.25	-0.9	9.5	13.5	11.5	86.5	73.5	80	0	0	2	1.3	1.3	0	0	0	2	0	1	0	0	0	0	0	0	1	3	0	0	0
6	5.16667	16.9	107.9	14.5159	-6.5	-6.5	-6.5	-8	-13	-10.5	-2.7	11	14.5	12.75	84.5	82.5	83.5	6	Garena maletsi a lesetse le a boletse fa godimo	2	1.6	0	0	0	4.6	1	0	0	0	1	1	0	5	ngana wa potokiwa ka setso sa rona batswana	1	3	0	5	go kgorometsa ngwana ga gona gore o ka bula eliura bangwe ha a fetsa go robala fela o a motaya o mobeye mofatshe kgotsa mo bolaong
7	5.25	17.9	111.4	14.4239	-4.5	-5	-4.75	-5	-11.5	-8.25	-1.7	15.5	14.5	15	73.5	72.5	73	5	high blood pressure	1	1.4	1.6	0	0	4.6	1	0	1	0	1	1	0	1	0	1	3	0	1	0
8	5.41667	24.5	114.5	18.6877	-0.5	-8	-4.25	2.5	-8	-2.75	-3	10	14.5	12.25	80	80	80	6	0	1	1.6	0	0	0	0	3	0	1	0	1	1	0	2	0	1	5	dikgwedi 7-8	40	0
9	5	15.7	102.7	14.8853	-8	-7	-7.5	-14	-16	-15	-2	11.5	16	13.75	84	75	79.5	0	0	1	1.6	1.4	0	0	0	2	0	1	0	1	1	0	2	0	0	0	0	0	0
10	5.25	18.4	109.9	15.2343	-2	-2.5	-2.25	-6	-2.5	-4.25	0.3	6	16.5	11.25	81.5	81	81.25	0	0	2	1.6	1.6	0	0	0	3	0	1	0	1	1	0	4	0	1	1	0	2	0
11	4.83333	17.2	110.1	14.1891	-3	-4	-3.5	-3	-9	-6	-0.6	14	15	14.5	81.5	78.5	80	4	digoro	2	1.6	0	0	0	4.6	3	0	2	0	1	1	0	2	0	1	2	0	1	0
12	5.25	17.8	110.8	14.4991	-4.5	-6.5	-5.5	-4.5	-11	-7.75	-1.5	17.5	24.5	21	77	75.5	76.25	5	High Blood	1	1.4	1.6	0	0	4.6	1	0	0	0	1	1	0	1	0	1	3	0	1	0
13	5.5	17.1	109.2	14.3401	-4	-4.5	-4.25	-4	-8	-6	-3	11.5	16	13.75	87	75	81	0	0	2	1.6	1.6	0	0	0	4	0	2	0	0	0	0	0	0	6	0	0	0	0
14	4.66667	15.8	100	15.8	-4	-6.5	-5.25	-12	-11	-11.5	-2.5	10.5	15	12.75	71	73.5	72.25	0	0	1	1.6	0	0	0	4.54	1	0	1	0	1	1	0	1	0	6	0	0	0	0
15	5.08333	16.5	110.7	13.4645	-5.5	-6.5	-6	-11	-8.5	-9.75	-3	4.5	6.5	5.5	56.5	61.5	59	0	0	1	3.6	1.4	0	0	0	1	0	1	0	0	0	0	0	1	1	0	0	1	0
16	4.83333				-6	-5	-5.5	-17	-14.5	-15.75	-0.1	7.5	9.5	8.5	74.5	72	73.25	0	0	2	1.6	1.6	0	0	0	2	0	1	0	1	1	0	2	0	0	0	0	0	0
17	5.16667	22.7	115	17.1645	-5.5	-5.5	-5.5	-7.5	-6	-6.75	-3	10	8	9	67	70	68.5	6	0	2	6	0	0	0	4.6	2	0	2	0	0	0	0	0	0	0	0	0	0	0
18	5.16667	15.7	105	14.2404	-3	-2	-2.5	-3.5	-5.5	-4.5	-1.6	10.5	8.5	9.5	68.5	73	70.75	0		2	0	0	0	0	0	0	0	0	0	1	1	0	0	0	0	0	0
19	5.25	18.5	103.5	17.2699	-2	-3	-2.5	-2	-6	-4	-2	10.5	14.5	12.5	65	69	67	0	0	2	1.6	1.6	0	0	0	4	0	2	0	1	1	0	0	0	1	3	0	1	0
20	4.91667	14.1	103	13.2906	-10	-9	-9.5	-14	-14	-14	-2.5	14.5	10	12.25	69	67.5	68.25	0	0	1	6	1.6	0	0	0	4	0	1	0	1	1	0	2	0	6	0	0	0	0
21	5	15.6	101	15.2926	-3	-6	-4.5	-13	-19	-16	-1	3	8	5.5	63	67	65	0	0	1	1.6	1.3	0	0	0	4	0	5	go tswa kagore ke tswene lobaka lo lo loang loang	1	1	0	5	le tsatsi lotlhe	0	0	0	0	0
22	5.33333	20	111.4	16.1161	-2	-3.5	-2.75	-5.5	-3.5	-4.5	-1.8	10.5	7	8.75	63.5	71.5	67.5	0	0	2	1.6	1.5	2.1	3	4.5	4	0	1	0	1	1	0	2	0	0	0	0	0	0
23	4.58333	17.5	103.2	16.4316	-1.5	-3	-2.25	-5	-3	-4	-3.5	10.5	5	7.75	72	72.5	72.25	0	0	2	1.6	0	2.2	0	0	3	0	1	0	1	4	Dikgwedi di le 0- 12	2	0	0	0	0	0	0
24	5.16667	17.4	106	15.4859	-2.5	-5	-3.75	-2.5	-7	-4.75	-2.7	10	12	11	68.5	75.5	72	1	arthritis	1	1.6	1.6	0	0	0	3	0	0	0	1	1	0	1	0	0	0	0	0	0
25	5.5	19.1	114.9	14.4675	-4	-3.5	-3.75	-7	-9	-8	-1.5	12	13.5	12.75	65.5	73	69.25	0	0	2	1.6	1.2	2	3	4.2	1	0	1	0	1	2	0	1	0	0	0	0	0	0
26	5.08333	14.4	100.5	14.2571	-5	-4	-4.5	-3	-5	-4	-3.7	9.5	11	10.25	69.5	76	72.75	6	0	1	1.6	1.6	2	0	4	4	41282	4	go mo kokobets a	1	3	41282	4	ke qe morotloetsa	6	4	5	4	o elinqwaqa dilethano
27	5.08333	20.9	112.4	16.543	-2	-3.5	-2.75	-2	-7	-4.5	-2.5	3	3.5	3.25	68.5	80	74.25	6	0	2	3.6	1	2	3	4.3	1	0	1	0	0	0	0	0	0	0	0	0	0	0
28	5.33333	17.1	108.3	14.5794	-5.5	-6	-5.75	-5.5	-13	-9.25	-1.5	11	16	13.5	70	77.5	73.75	0	0	2	1.6	1.5	0	0	0	3	0	1	0	1	1	0	4	0	1	2	0	2	0
29	5.5	15.4	103.1	14.4878	-5.5	-5	-5.25	-5.5	-5	-5.25	-1.5	10.5	13	11.75	76	71	73.5	6	0	2	1.6	1.6	0	0	4.6	1	0	1	0	6	2	0	2	0	1	2	0	2	0
30	5	13.6	102.4	12.97	-8	-5	-6.5	-16	-14.5	-15.25	0.5	7.5	12.5	10	70	71	70.5	0	0	1	1.3	1.3	2.1	0	4.3	4	0	2	0	1	1	0	1	0	1	3	0	1	0
31	5.41667	18.5	109.5	15.4292	-4	-3	-3.5	-9	-9.5	-9.25	0	6.5	8.5	7.5	63.5	68.5	66	0	0	1	1.6	0	0	0	0	0	0	1	0	1	3	0	1	0	0	0	0	0	0
32	5.41667	17.5	103	16.4954	1	-2.5	-0.75	-5	-4	-4.5	-1.8	7.5	7	7.25	77.5	74.5	76	0	0	1	0	0	0	0	0	0	0	0	0	6	0	0	0	0	0	0	0	0	0
33	5.08333	11.9	98.9	12.1662	-6	-6	-6	-6	-6.5	-6.25	-1.5	10.5	15	12.75	80	79.5	79.75	1	0	1	1.6	1.6	0	0	0	3	0	2	0	1	1	0	2	0	0	0	0	0	0
34	5.33333	16.4	103.4	15.3392	-3.5	-4	-3.75	-6	-11	-8.5	-2.3	10	12.5	11.25	73	74	73.5	0	0	1	1.6	1.5	0	0	0	0	0	1	0	1	2	0	1	0	1	1	0	3	0
35	5	19.1	112.8	15.0112	-3.5	-5	-4.25	-6.5	-8.5	-7.5	-0.8	6.5	14	10.25	69.5	71.5	70.5			2
36	5	20.8	117.2	15.1429	-1	-4	-2.5	-8.5	-7.5	-8	-1.7	5.5	6	5.75	73.5	79.5	76.5			1
37	4.91667	14.9	101.2	14.5487	-6	-4	-5	-6	-4	-5	-2.7	5	8	6.5	65	69	67	0	0	2	1.2	1.6	2.6	0	0	2	0	1	0	1	1	0	1	0	0	0	0	0	0
38	4.91667	14.8	101.3	14.4226	-5	-6	-5.5	-13	-14	-13.5	-2.2	9	5.5	7.25	71	71	71	0	0	1	3.6	1.6	0	0	0	1	0	1	0	3	1	0	1	0	0	0	0	0	0
39	5.25	17.2	106.9	15.0513	-2	-3.5	-2.75	-6.5	-7.5	-7	-0.7	8	9.5	8.75	59	67.5	63.25	0	0	2	1.6	1.4	0	0	0	3	0	1	0	1	1	0	4	0	1	1	0	2	0
40	4.91667	14.2	96.6	15.2172	-0.5	-6	-3.25	-11	-6	-8.5	-1.5	9.5	10.5	10	80.5	73	76.75	0	0	2	3.6	0	0	0	0	3	0	1	0	1	1	0	3	0	0	0	0	0	0
41	4.75	17.3	107.3	15.0261	-0.5	-1	-0.75	-0.5	-6.5	-3.5	-0.5	6.5	8.5	7.5	68.5	69	68.75	0	0	2	0	0	0	0	0	0	0	0	0	6	0	0	0	0	6	0	0	0	0
42	5.5	22.3	115.7	16.6586	-4.5	-6	-5.25	-10	-13	-11.5	-1.1	14.5	27	20.75	59	60.5	59.75	6	ga gona ope	2	1.6	0	0	0	4.2	1	0	1	0	1	1	0	1	0	1	3	0	0	0
43	4.66667	16.2	103.6	15.0937	-4.5	-4	-4.25	-4.5	-9	-6.75	-1.4	8.5	9.5	9	69.5	73.5	71.5	6	broken left arm	2	3.6	1.6	0	0	0	1	5 yrs	1	0	6	2	0	2	0	0	0	0	0	0
44	4.66667	18.4	107.8	15.8336	-5	-3	-4	-5	-9.5	-7.25	-1.4	6.5	6	6.25	70	68.5	69.25	0	0	1	1.4	1.6	0	0	0	4	0	1	0	1	2	0	1	0	1	2	0	1	0
45	5.58333	17.3	106.1	15.3679	-3.5	-8.5	-6	-5.5	-18.5	-12	-0.5	13	17	15	51	66	58.5	0	0	1	1.6	1.6	0	0	0	3	0	2	0	1	3	0	1	0	1	3	0	2	0
46	4.91667	21.8	112.4	17.2554	-6	-5	-5.5	-7	-16	-11.5	-3.8	5.5	11	8.25	66.5	60	63.25	0	0	2	1.6	1.6	0	0	0	3	0	2	0	1	1	0	1	0	6	3	0	2	0
47	4.91667	19.5	111.6	15.6569	-1.5	-1.5	-1.5	-4	-2.5	-3.25	0	8.5	10	9.25	70	70.5	70.25	5	hypertension and diabetes	2	1.6	1.6	0	0	0	1	0	5	depended on distance walked	1	1	0	0	0	0	0	0		0
48	5.25	19.2	119	13.5584	-3.5	-9.5	-6.5	-7.5	-18	-12.75	-3	14.5	17.5	16	78.5	75.5	77	6	0	2	1.6	1.6	0	0	0	3	0	1	0	1	1	0	1	0	0	0	0	0	0
49	5	18.9	110.2	15.5632	-3.5	-5.5	-4.5	-12	-14	-13	-0.3	10.5	14	12.25	81	77	79	0	0	1	3	1.5	0	0	0	1	0	1	kamotheola gongwe tlabo a robetse kgotsa gora a tslameke	6	1	go boseyeng gofitlha 3 month	1	kagonne geke motlhapisa kamo phuthutla lakemo otlolla	1	3	jaara goya gotsepeeli	1	geketsamaya lobaka loleele
50	5.41667	18.3	113	14.3316	-5	-6	-5.5	-9.5	-13	-11.25	-1	9	12	10.5	68	70.5	69.25	0	0	2	1.6	1.6	0	0	0	4	0	0	0	0	0	0	0	0	1	3	0	1	0
51	5	18.3	110.9	14.8795	-9	-12	-10.5	0	0	0	-5	5	5.5	5.25	81.5	76	78.75	6	0	1	1.6	0	0	0	4.5	1	18months	1	0	1	1	0	1	0	1	1	0	1	0
52	4.66667	15.8	101.9	15.2163	-5.5	-6.5	-6	-5.5	-11.5	-8.5	-1.6	12.5	14	13.25	76	77	76.5	1	bolwetse jwa sukiri	2	1.3	0	0	0	4.3	1	0	5	metsotso e le 20-30	1	2	0	1	0	0	0	0	0	0
53	5.25	13.8	96	14.974	0	-2.5	-1.25	0	-8	-4	0	13.5	17.5	15.5	77.5	80.5	79	1	arthritis	2	1.6	1	2.5	3	4.5	1	5	1	0	1	2	0	4	0	0	0	0	0	0
54	5	18.3	107.4	15.8651	-1	-4	-2.5	-1	-9.5	-5.25	0	12.5	11	11.75	79.5	79	79.25	0	0	2	1.6	1.5	0	0	0	4	0	1	0	1	1	0	1	0	0	0	0	0	0
55	4.91667	23.3	108.1	19.9391	-6	-5.5	-5.75	-6	-5.5	-5.75	-7	8	7.5	7.75	86	84.5	85.25	0	0	2	1.6	1.3	2.3	3	4.3	0	0	1	0	1	1	0	1	0	0	0	0	0	0
56	4.66667	15.8	104.5	14.4685	-2.5	-4.5	-3.5	-2.5	-4.5	-3.5	-1.5	10.5	8.5	9.5	87	83.5	85.25	6	0	1	1.6	0	2.6	0	0	2	0	1	0	1	1	0	0	0	0	0	0	0	0
57	4.66667	16.7	107.8	14.3707	-4	-5	-4.5	-8	-10	-9	-1.2	10.5	19	14.75	73.5	75.5	74.5	1	arthritis	2	1.4	1.6	0	0	0	1	0	1	0	1	1	0	1	0	1	2	0	1	0
58	5.16667	13.5	95.8	14.7097	-1	-1.5	-1.25	-1	-1.5	-1.25	-1.7	7.5	7.5	7.5	80	80	80	0	0	2	1.6	1.5	0	0	0	3	0	2	0	1	1	0	1	0	0	0	0	0	0
59	5.08333	17.9	101.5	17.3748	-5	-6	-5.5	-8	-10	-9	-0.5	10	14.5	12.25	74	75.5	74.75	0	0	2	1.3	1.3	0	0	0	2	0	2	0	1	1	0	1	0	0	0	0	0	0
60	4.83333	15.1	104	13.96	-4.5	-4.5	-4.5	-8	-8.5	-8.25	-0.6	4.5	9	6.75	76.5	81.5	79	6	0	1	1.6	0	2.6	0	0	3	0	1	0	1	1	0	1	0	1	1	0	1	0
61	4.66667	18.5	108.5	15.7149	-4	-5	-4.5	-1	-8	-4.5	-1.2	11.5	12	11.75	75.5	73	74.25	0	0	1	1.6	1.6	0	0	4.6	0	0	1	0	6	1	0	0	0	0	0	0	0	0
62	5.08333	15.9	106.9	13.9137	-4	-3	-3.5	-4.5	-7.5	-6	0	11	11.5	11.25	75	75.5	75.25	6	0	2	1.4	1.6	0	0	0	2	0	2	0	1	2	0	1	0	0	0	0	0	0
63	5	15.1	103	14.2332	-5	-5.5	-5.25	-8.5	-12	-10.25	-1.2	9	12.5	10.75	77.5	76.5	77	0	0	1	1.6	1.6	0	0	0	0	0	0	0	1	1	0	2	0	0	0	0	0	0
64	4.66667	18.1	106.3	16.0181	-5.5	-9.5	-7.5	-10.5	-10.5	-10.5	-3	13.5	19	16.25	76.5	76.5	76.5	0	0	1	1.6	1.5	2.2	3	4.3	0	0	2	0	1	2	0	2	0	1	2	0	1	0
65	4.58333	17.8	103.5	16.6165	-3	-4.5	-3.75	-8.5	-9	-8.75	-2.6	14.5	15.5	15	82.5	86	84.25	0	0	2	1.5	1.5	0	0	0	0	0	1	0	1	1	0	1	0	0	0	0	0	0
66	4.75	16.2	103.9	15.0067	-5	-6	-5.5	-6.5	-9.5	-8	-1.1	7	6	6.5	78	76.5	77.25	0	0	1	1.6	0	0	0	0	0	0	1	0	1	2	0	2	0	1	1	0	2	0
67	5.5	17	109.4	14.2041	-5.5	-5.5	-5.5	-3.5	-8.5	-6	-1.3	9.5	9	9.25	78	78	78	0	0	1	1.3	0	2.6	0	0	3	0	1	0	1	1	0	4	0	1	5	5 to 6	1	0
68	5	21.3	110.2	17.5395	-10	-7	-8.5	-10.5	-10	-10.25	-7	22.5	22.5	22.5		76.5	38.25			2
69	4.58333	16.3	101.4	15.853	-5	-7	-6	-8.5	-13	-10.75	0	16	20.5	18.25	85	85	85			1
70	4.83333	25.6	112.4	20.2632	-3	-4.5	-3.75	-4.5	-8.5	-6.5	-5	4.5	12.5	8.5	83.5	81	82.25			1
71	5	29.7	124	19.3158	-8	-11.5	-9.75	-9	-18	-13.5	-6.5	12.5	26	19.25	85.5	83.5	84.5			2
72	5	22.9	110.8	18.6533	-2.5	-3	-2.75	2	-11.5	-4.75	-3.8	9	9	9	85.5	86	85.75			2
73	5.25	20.9	111.8	16.721	-9.5	-12	-10.75	-10.5	-20	-15.25	-3.3	12.5	13	12.75	73.5	76	74.75			1
74	5.16667	15.4	103	14.516	-4	-4.5	-4.25	-9.5	-9	-9.25	-0.07	8.5	14.5	11.5	71	71	71			2
75	5.16667	22.6	118.5	16.0943	-2.5	-5	-3.75	-4.5	-13.5	-9	-1.2	11.5	12.5	12	81	80.5	80.75	0	0	2	1.6	1.4	0	0	0	0	0	1	0	1	1	0	1	0	0	3	3	0	0
76	4.58333	16.3	105.9	14.5344	-4.5	-4.5	-4.5	-9	-12.5	-10.75	-0.6	15	15	15	72.5	70.5	71.5	0	0	1	3.6	0	0	0	0	0	0	2	0	0	0	0	0	0	1	2	0	0	0
77	5	15.6	101.5	15.1423	-2.5	-3	-2.75	-3	-3	-3	-2.3	-6	-7.5	-6.75	85.5	83	84.25	0	0	2	1.4	1.6	0	0	0	3	0	1	0	0	0	0	0	0	30	0	0	3	3
78	4.91667	16	103.6	14.9074	-7	-4	-5.5	-10	-8	-9	-2.5	11	12	11.5	69.5	74	71.75	0	0	1	3.6	1.6	0	0	0	0	1	1	0	1	1	0	1	0	0	0	0	0	0
79	5.33333	18.9	112.1	15.0401	-7	-8.5	-7.75	-14.5	-15.5	-15	-2.5	13	14.5	13.75	75.5	75	75.25	0	0	2	1.6	1.6	0	0	0	0	0	0	0	6	0	0	0	0	6	0	0	0	0
80	4.83333	16.3	102.7	15.4542	-4	-4	-4	-3.5	-7	-5.25	-2.7	11.5	12.5	12	82.5	81	81.75	0	0	1	1.6	1.6	0	0	0	4	0	5	5 Minutes	1	1	0	1	0	1	3	0	1	0
81	4.58333	16.2	103.5	15.12	-3.5	-3.5	-3.5	-3.5	-9.5	-6.5	-2.1	13.5	15.5	14.5	78.5	77	77.75	0	0	1	1.6	1.6	0	0	0	0	0	0	0	1	1	0	0	0	1	3	0	1	0
82	5.08333	15.6	100.5	15.4452	-0.5	-1	-0.75	-7.5	-10	-8.75	1	12.5	12.5	12.5	86.5	83.5	85	0	0	1	1.6	0	2.6	0	4.6	0	0	1	0	1	1	0	3	0	0	0	0	0	0
83	4.75	17.4	104.5	15.9337	-7.5	-5	-6.25	-8.5	-9	-8.75	-4	14.5	12.5	13.5	81	78	79.5	0	0	1	1.6	1.5	2	3	4.5	0	0	1	0	1	1	0	2	0	1	1	0	1	0
84	5.33333	18.8	112.9	14.7493	-6	-7	-6.5	-12.5	-10.5	-11.5	1.5	18	20	19	74.5	77.5	76	0	0	1	1.6	1	2.5	3	4	0	0	1	0	1	1	0	5	Letsatsi lotle fa a le mamye	0	0	0	0	0
85	5.41667	21	111.1	17.0134	-3	-4	-3.5	-4.5	-6.5	-5.5	-0.8	10	12	11	72.5	69.5	71	6	0	1	1.6	1.6	0	0	0	1	0	1	0	0	0	0	0	0	0	0	0	0	0
86	5.41667	18.7	106.1	16.6116	-2.5	-3	-2.75	-1	-4.5	-2.75	0	9	9	9	77.5	77	77.25	6	0	1	1.6	1.4	2	3	4	4	0	1	0	1	1	0	2	0	1	1	0	1	0
87	5.41667	19.2	109	16.1603	-1	-2	-1.5	-1.5	-4.5	-3	0	9	11	10	75	78.5	76.75	0	0	2	3	1.1	2.1	3.1	4.1	1	0	1	0	3	4	12 months	1	0	1	1	0	1	0
88	5.33333	16.3	110.5	13.3494	-4.5	-7	-5.75	-7	-10.5	-8.75	-1.5	11.5	15	13.25	79	77.5	78.25	1	grandmother athritis	1	1.6	1.4	0	0	4.2	1	0	1	0	0	0	0	0	0	1	3	0	1	0
89	5.41667	19.4	110.2	15.9749	-4	-5.5	-4.75	-4	-7.5	-5.75	-2.6	12.5	15.5	14	80	77.5	78.75	0	0	2	6	0	0	0	0	0	0	0	0	6	1	0	1	0	0	0	0	0	0
90	5.41667	20.4	113.2	15.9198	-4.5	-7	-5.75	-7	-9	-8	-0.7	19	22	20.5	79	75	77	0	0	2	1.6	1.6	0	0	0	1	0	1	0	0	0	0	0	0	1	3	0	2	0
91	5.25	17.9	107.8	15.4034	-6.5	-6	-6.25	-6.5	-6	-6.25	-2.5	13	15.5	14.25	83.5	79.5	81.5	0	0	1	1.6	1.3	2.2	3.1	4.3	5	9 months	1	0	0	0	0	0	0	1	1	0	1	0
92	5	16	102.5	15.229	-5	-5.5	-5.25	-6	-5.5	-5.75	-2.3	6.5	11	8.75	81	74.5	77.75	0	0	1	3.6	1.6	0	0	0	1	0	1	0	1	1	0	3	0	6	0	0	0	0
93	5.4	32.7	115.4	24.5548	-5	-7	-6	-6.5	-8.5	-7.5	-3.2	14	14.5	14.25	85	85	85	0	0	1	3.6	0	0	0	4.1	5	8 months	1	0	0	0	0	0	0	1	3	0	1	0
94	5.41667	24.3	117	17.7515	-4.5	-7.5	-6	-1.5	-7.5	-4.5	-2.7	15	16	15.5	74.5	68.5	71.5	0	0	2	1.6	1.6	0	0	0	1	0	1	0	0	0	0	0	0	6	1	0	1	0
95	5.25	26	117	18.9934	-8	-9.5	-8.75	-8	-12	-10	-3	30	36	33	84	86	85	6	0	1	1.6	1.6	0	0	0	1	0	1	0	1	1	0	5	whole day	1	1	0	2	0
96	4.83333	21.9	114.5	16.7045	-8.5	-7	-7.75	-8.5	-10.5	-9.5	-2.8	11	11	11	80	73.5	76.75	0	0	2	1.6	1.6	0	0	0	1	0	1	0	6	1	0	1	0	1	2	0	1	0
97	5.16667	17.2	104.5	15.7506	-4	-3	-3.5	-4	-3	-3.5	-1	10	13	11.5	85	78	81.5	0	0	2	1.6	1.6	0	0	0	3	0	1	0	1	1	0	1	0	1	4	0	1	0
98	5	17.8	101.2	17.3804	-7.5	-7	-7.25	-7.5	-7	-7.25	-2.3	10.5	9.5	10	85	83	84			1
99	5	26.9	111.2	21.7542	-7.5	-8	-7.75	-5.5	-7	-6.25	-5.5	10.5	11	10.75	87	87	87	0	0	2	3.6	0	0	0	4.3	2	0	5	used carrier when necessary otherwise a stroller	1	1	0	3	0	1	5	2.5yrs	2	0
100	5.16667	17.9	107	15.6346	-2	-3	-2.5	-4.5	-5	-4.75	-1.5	15.5	14.5	15	76	75.5	75.75	1	arthritis	1	1.6	1	2.2	0	4.4	1	0	1	0	1	1	0	1	0	1	3	0	1	0
101	5.08333	15.7	106.5	13.8421	-1.5	-2.5	-2	-1.5	-2.5	-2	-0.8	9	9	9	80	79.5	79.75	6	0	1	0	0	0	0	0	0	0	0	0	1	1	0	1	0	0	0	0	0	0
102	5	18.5	107.5	16.0087	-3.5	-5	-4.25	-3.5	-5	-4.25	-2	10.5	11	10.75	80	80	80	1	arthritis	2	1.3	1.3	0	0	0	1	0	1	0	1	1	0	1	0	0	0	0	0	0
103	5.08333	17.1	103	16.1184	-5.5	-7.5	-6.5	-5	-13.5	-9.25	-3	12.5	12.5	12.5	85	80.5	82.75	0	0	1	1.6	1.6	0	0	0	3	0	5	5-10 minutes	1	1	0	3	0	1	3	0	1	0
104	4.83333	17.9	108.5	15.2052	-5	-6.5	-5.75	-5	-11	-8	-1.5	9.5	10	9.75	85.5	81.5	83.5	6	0	2	3.6	1	2	3	4.2	0	0	0	0	0	0	0	0	0	1	3	0	1	0
105	5.25	17	103	16.0241	-5	-4	-4.5	-2	-4	-3	-2.5	-3.5	-3	-3.25	83	84.5	83.75	0	0	1	1.2	1.6	0	0	0	1	0	1	0	1	1	0	2	0	1	3	0	1	0
106	5.41667	19.4	108	16.6324	-8	-7.5	-7.75	-8	-11.5	-9.75	-4	9.5	10.5	10	78	76.5	77.25	6	0	2	3.6	1.5	0	0	0	2	0	1	0	1	1	0	2	0	0	0	0	0	0
107	5.41667	21.7	119.4	15.2213	-5	-5.5	-5.25	-5	-9.5	-7.25	-1	9.5	11	10.25	78	76	77	0	0	2	1.6	0	2.4	0	0	1	0	2	0	0	0	0	0	0	0	0	0	0	0
108	5	17.8	111.5	14.3176	-4	-5	-4.5	-4	-6.5	-5.25	-0.3	10	9.5	9.75	77	74	75.5	0	0	1	1.6	1.6	0	0	0	2	0	1	0	0	0	0	0	0	1	3	0	1	0
109	5.08333	14	98.6	14.4004	-4.5	-5.5	-5	-4.5	-6	-5.25	-1.7	12.5	10.5	11.5	84	80	82	0	0	1	1.6	1	2.2	3	4.5	1	0	1	0	1	1	0	3	0	1	3	0	1	0
110	4.66667	17.6	106.5	15.5172	-2.5	-4	-3.25	-3.5	-7.5	-5.5	-1	7.5	9.5	8.5	81	74.5	77.75	0	0	2	6	1.3	2.3	0	4.5	1	0	1	0	1	2	0	1	0	1	3	0	1	0
1	6	18.2	111.8	14.5609	-4.75	-4	-4.375	-1.5	-3.5	-2.5	0	-2.5	-3	-2.75	83	86.5	84.75	0	0	2	0	0	0	0	0	0	0	0	0	0	0	0	0	0	0	0	0	0	0
2	5.83333	16.9	108.8	14.2767	-3.5	-4	-3.75	-5.75	-3	-4.375	-2	2	3.75	2.875	76	81	78.5	0	0	2	1.6	0	0	3.5	0	3	0	2	0	1	1	0	4	0	1	3	0	3	0
3	6.33333	20.8	112	16.5816	-2.5	-6.5	-4.5	-5.5	-8.25	-6.875	-2	2	4	3	69	74	71.5	0	0	2	1.6	1.4	0	0	0	2	0	1	0	1	1	0	1	0	0	0	0	0	0
4	6.08333	19.4	114.9	14.6947	-6	-4.5	-5.25	-6.75	-4	-5.375	-1.85	2	1	1.5	73.5	76.5	75	0	0	2	1.6	1.6	0	0	0	1	0	1	0	1	0	0	3	0	1	1	0	1	0
5	6	21.4	116	15.9037	0	-3.5	-1.75	-12.5	-8.5	-10.5	-1	7	4	5.5	66.5	73.75	70.125	6	Ga go sepe, sengwe le sengwe se siame	1	1.6	1.5	2	3	4.4	5	5yr	1	0	1	1	0	5	diura tsotlhe 24hours	1	3	0	5	ura ele nngwe
6	5.91667	15.9	109.4	13.285	-3	-4.5	-3.75	-4.5	-10	-7.25	0	4	7.5	5.75	79.5	81	80.25	6	0	2	1.6	0	2.6	0	0	3	0	1	0	1	1	0	1	uta elennggwe,kagore ngwana o tshwanetse gore phutuluge, gore aphutulule misifaya gagwe ya mmeie	0	0	0	0	0
7	5.58333	16	106.2	14.1864	-2	-5.5	-3.75	-10.5	-14.5	-12.5	-0.3	7	21	14	73	68.5	70.75	6	0	2	1.6	1.3	2	3	4.4	3	0	1	0	1	3	0	1	0	1	1	0	2	0
8	6.08333	17.6	112	14.0306	-3.5	-5.5	-4.5	-4.5	-7.5	-6	-1.1	8.5	14.5	11.5	80.5	74.5	77.5	0	0	2	1.6	1.6	0	0	0	2	0	1	0	1	1	0	3	0	0	0	0	0	0
9	5.83333	21.3	111	17.2876	-4.5	-5.5	-5	-6	-11	-8.5	-0.8	14.5	19	16.75	75.5	77.5	76.5	5	ke le mmoago ngwana ke, le bothata ba lengole	2	1.4	0	0	0	4.6	5	5	5	metsotso e le lesome fela	1	1	0	5	Ura le metsotso e ka na 30	1	1	0	1	0
10	5.83333	22	115.3	16.5487	-5	-7	-6	-13.5	-16	-14.75	-1.5	8	14	11	79	77.5	78.25	0	0	2	1.6	0	2.6	0	0	3	0	1	0	1	1	0	1	0	1	1	0	1	0
11	5.91667	15.8	106.6	13.9041	-3.5	-6	-4.75	-6.5	-11	-8.75	-0.7	6.5	11.5	9	84	77.5	80.75	1	sk arthritis	2	1.6	0	0	0	4.6	2	0	1	0	1	1	0	5	ura ele nngwe	1	2	0	5	ura ele nngwe
12	5.58333	19.5	107.8	16.7802	0	-8	-4	-1	-14	-7.5	0	11.5	21.5	16.5	78.5	77.5	78	0	0	1	1.6	0	2.6	0	0	2	0	1	0	3	1	0	1	0	0	0	0	0	0
13	5.83333	25.2	113.7	19.493	-2	-4.5	-3.25	-2	-4.5	-3.25	-2.5	7.5	13	10.25	84.5	83	83.75	0	0	2	1.6	1.6	0	0	0	3	0	1	0	1	1	0	1	0	1	3	0	1	0
14	5.66667	17.2	111.42	13.8549	-4	-6	-5	-6	-9.5	-7.75	-1.4	14.5	19.5	17	75.5	79.5	77.5	6	0	1	1.6	1.6	0	0	0	2	0	0	0	6	0	0	0	0	6	0	0	0	0
15	5.58333	21.8	120.9	14.9143	-8	-8.5	-8.25	-11	-11	-11	-1.7	9.5	9.5	9.5	66	79.5	72.75	6	0	2	1.6	1.3	2	3.4	4.4	4	0	4	0	1	3	0	1	0	1	2	0	2	0
16	6.41667	19.1	112	15.2264	-6	-4.5	-5.25	-6.5	-7	-6.75	-1.5				-11	80.5	34.75			2	1.6	1.6	2.6	0	4.6	5	4 months	2	0	0	0	0	0	0	1	0	3 months	2	0
17	6.41667	16.6	110	13.719	-4	-8	-6	-7.25	-11	-9.125	-0.6	10.5	-3	3.75	69	62	65.5	0	0	1	1.6	1.6	0	0	0	1	0	1	0	1	1	0	1	0	1	1	0	1	0
18	6.41667	20.8	113.1	16.2607	-7.5	-5	-6.25	-9	-10.5	-9.75	-1.3	5	-5	0	71	71.5	71.25	6	0	1	1.2	1.6	0	0	0	1	0	1	0	0	0	0	0	0	1	2	0	1	0
19	6.33333	19.8	118.3	14.148	-3.75	-9	-6.375	-7	-9.5	-8.25	-1	5	6.5	5.75	70	70.5	70.25	0	0	2	1.6	1.5	0	0	0	3	0	1	0	1	1	0	5	All the time everyday	1	2	0	5	From home to a place we are going
20	6.41667	21.2	110.9	17.2374	-5.5	-0.5	-3	-8	-5	-6.5	-2.5	-1.5	-1	-1.25	74.5	74.5	74.5	6	0	2	1.6	0	2.6	0	0	1	0	1	0	1	1	0	3	0	1	1	0	1	0
21	6.16667	21.2	113.7	16.3989	-4	-5.5	-4.75	-13	-11	-12	-0.4	7.5	6.5	7	88	67	77.5	6	0	2	1.3	1.6	0	0	0	1	0	1	0	0	0	0	0	0	0	0	0	0	0
22	6.5	21.8	117.9	15.683	-2.5	-2	-2.25	-4.5	-5	-4.75	-1.5	-11.5	-7.5	-9.5	59.5	65	62.25	0	0	2	1.6	1.6	0	0	0	5	7	1	0	1	1	0	1	0	1	4	0	2	0
23	5.66667	19.1	112.7	15.0378	-4	-3.5	-3.75	-10.5	-12.5	-11.5	0	1	2	1.5	62.5	79	70.75	5	Nyaa, ga gona o pe mo lelapeng tswee-tsae	2	3.6	0	2.6	0	0	3	0	2	0	1	3	o phutola gore a gole	4	gore a gole	1	4	3	3	gore a sa sokodisa
24	5.75	18	114.9	13.6343	-4	-4.5	-4.25	-12.5	-13.5	-13	-1.3	8.5	11.5	10	59.5	63	61.25	0	0	1	1.3	1.3	0	0	0	3	0	1	0	1	1	0	1	0	0	0	0	0	0
25	6.5	17.2	112.2	13.6629	-4	-3.5	-3.75	-9.5	-12.5	-11	-1	6	4.5	5.25	55.5	65	60.25	0	0	1	1.6	1.6	0	0	0	2	0	1	0	0	0	0	0	0	0	0	0	0	0
26	6.25	18.7	116.9	13.684	-4.5	-5	-4.75	-12	-11	-11.5	-1.6	10.5	13	11.75	53	65.5	59.25	0	0	2	1.6	0	0	0	0	5	5	0	0	1	1	0	0	0	6	0	0	0	0
27	6	16.5	107.1	14.3848	-2	-4.5	-3.25	-2	-5.5	-3.75	-2	5.5	7	6.25	54.5	60	57.25	6	0	2	1.6	1.6	0	0	4.6	5	5	2	0	1	1	0	4	0	1	4	0	2	0
28	6.5	22.1	117	16.1443	-3.5	-5.5	-4.5	-5	-9	-7	-2	11.5	11	11.25	57	73	65	0	0	2	1.6	0	0	0	4.6	2	0	2	0	1	1	0	1	0	0	0	0	0	0
29	6.08333	19.5	110.9	15.8552	-1.5	-2	-1.75	-6.5	-9	-7.75	0.3	4.5	7.5	6	54.5	63	58.75	0	0	2	1.6	1.6	2.6	0	4.6	5	6	1	0	0	0	0	0	0	1	3	0	1	0
30	6.41667	17.3	115.5	12.9683	-4.5	-4.5	-4.5	-7	-9.5	-8.25	-0.5	4	4.5	4.25	55	58	56.5	6	0	1	0	0	0	0	0	0	0	0	0	1	1	0	5	depended on the weather	0	0	0	0	0
31	5.58333	18.6	107.3	16.1552	-6.5	-6	-6.25	-6.5	-13	-9.75	-3.5	9	8	8.5	56	64	60	0	0	1	1.6	1.6	0	0	4.6	2	0	1	0	1	1	0	3	0	0	0	0	0	0
32	6.08333	19.5011	112	15.5462	-5	-6	-5.5	-5.5	-11.5	-8.5	-1.8	9	9.5	9.25	58.5	63.5	61	0	0	2	6	1.6	0	0	0	1	0	0	0	6	0	0	0	0	6	0	0	0	0
33	6.08333	17.5	111.7	14.0259	-3.5	-3.5	-3.5	-18.5	-8	-13.25	-1.3	2.5	4.5	3.5	63.5	61	62.25	0	0	1	1.2	0	2.6	0	0	0	0	1	0	0	0	0	0		6	0	0		0
34	6.16667	20.4	115.2	15.3718	-2	-5	-3.5	-7.5	-13.5	-10.5	0	9	14.5	11.75	62	66.5	64.25	1	sk arthritis	2	1.6	0	2.3	0	4.5	2	0	1	0	1	2	0	1	0	1	3	0	1	0
35	6.41667	16.4	111	13.3106	-2.5	-3	-2.75	-4	-7.5	-5.75	-0.7	5	5.5	5.25	56.5	54	55.25	0	0	1	3.6	1.3	0	0	0	2	0	1	0	3	1	0	2	0	0	0	0	0	0
36	6.41667	20.4	113.5	15.8357	-5	-2.5	-3.75	-10.5	-9	-9.75	-1.7	-3	-1.5	-2.25	59.5	70.5	65	5	asthma	1	1.6	1.6	0	0	0	4	0	3	0	6	2	0	1	0	0	0	0	0	0
37	5.75	20	110.7	16.3205	-4.5	-2.5	-3.5	-5	-2.5	-3.75	-0.6	14.5	16	15.25	77.5	74.5	76	0	0	1	1.6	1.5	2.2	3	4.4	2	0	2	0	1	2	0	1	0	0	0	0	0	0
38	5.91667	21.9	118.3	15.6486	-2.5	-3.5	-3	-10	-14	-12	-1.6	7.5	9	8.25	64	67.5	65.75	0	0	1	1.6	1.6	0	0	4.6	4	0	2	0	1	1	0	2	0	1	2	0	1	0
39	5.83333	16.4	106	14.5959	-10	-9	-9.5	-22.5	-18	-20.25	0	12.5	15	13.75	59.5	58.5	59	6	0	1	1.6	1.5	0	0	0	3	0	2	0	1	2	0	1	0	0	0	0	0	0
40	6	17.2	111.7	13.7855	-4	-9	-6.5	-9.5	-19.5	-14.5	-4	5	7.5	6.25	66.5	69	67.75	0		1	1.6	1.4	2	3	4	1	0	0	0	1	1	1	2	0	1	1	0		2
41	5.91667	19.4	114	14.9277	0	-2	-1	0	-8	-4	0	7	3.5	5.25	62.5	67	64.75	0	0	1	6.3	1.3	0	0	0	5	3 digwedi le disara	5	metsotso e le 30 go ya ele 40	1	1	0	1	0	0	0	0	0	0
42	5.66667	17.9	105.4	16.1128	-1.5	-5	-3.25	-1.5	-9.5	-5.5	-0.6	2.5	6	4.25	60.5	68.5	64.5	1&2	arthritis / mathata a tshika ya kutlo	1	1.6	1.6	0	0	4.6	2	0	2	0	1	1	0	4	0	1	1	0	2	0
43	6.5	38.7	116.9	28.3193	-3.5	-2.5	-3	-3	-4	-3.5	-2.5	-9.5	3	-3.25	69.5	74	71.75	1	Arthritis ?	1	3.5	1.5	0	0	0	1	0	5	kafa tlasa ga metsotso e so	1	1	0	3	0	1	3	0	2	0
44	6.41667	21.2	112.1	16.8704	-5.5	-9	-7.25	-6	-17	-11.5	-0.8	5.5	6.5	6	52.5	62	57.25	0	0	2	1.6	1.6	0	0	0	3	0	1	0	1	1	0	2	0	0	0	0	0	0
45	6.08333	17.1	109.5	14.2616	-5.5	-5	-5.25	-5.5	-7	-6.25	-1	7.5	11.5	9.5	62	67.5	64.75	0	0	2	3	0	0	0	0	1	0	0	0	1	1	0	1	0	1	4	0	1	0
46	5.58333	16.3	106.9	14.2637	-2	-7.5	-4.75	-7.5	-13	-10.25	0.1	5.5	12	8.75	57.5	63	60.25	0	0	2	1.6	0	0	0	4.6	1	0	1	0	1	1	0	1	0	1	2	0	1	0
47	6.08333	14.1	106.2	12.5017	-3	-6.5	-4.75	-7.5	-16	-11.75	-0.7	5.5	5.5	5.5	57	62.5	59.75	0	0	1	1.6	1.4	0	0	0	1	0	1	0	1	1	0	1	0	0	0	0	0	0
48	6.33333	16.2	110	13.3884	-2.5	-2	-2.25	-11	-10	-10.5	0.1	4.5	12	8.25	58.5	66.5	62.5	0	0	1	6	0	0	0	4.6	1	0	0	0	0	0	0	0	0	1	2	0	1	0
49	6.41667	20.7	115	15.6522	-1.5	-4	-2.75	-10	-15	-12.5	-1	8.5	20.5	14.5	66	67.5	66.75	0	0	2	1.6	1.5	0	0	0	0	0	0	0	0	0	0	0	0	1	3	0	3	0
50	6.16667	18.9	113.4	14.6972	-3.5	-3	-3.25	-9.5	-18.5	-14	0	7.5	16.5	12	57.5	62.5	60	6	0	1	1.6	1.4	2.4	3	4.4	2	0	1	0	1	1	0	2	0	1	1	0	3	0
51	5.75	14.2	104.9	12.9044	-6.5	-7	-6.75	-8	-14.5	-11.25	-2.7	3.5	10	6.75	54.5	60	57.25	0	0	2	1.6	1.6	0	0	0	1	0	1	0	1	1	0	1	0	0	0	0	0	0
52	6.41667	15.1	113.8	11.6598	-3.5	-5.5	-4.5	-6	-11	-8.5	-0.5	8	12.5	10.25	61.5	67.5	64.5	0	0	1	1.6	0	0	0	4.6	3	0	2	0	1	2	0	4	0	1	3	0	3	0
53	6.5	21.5	119.3	15.1063	-6.5	-6	-6.25	-14	-0.5	-7.25	0	-3	6	1.5	59	66.5	62.75	0	0	1	6	0	0	0	0	1	0	0	0	6	1	0	0	0	1	1	0	1	0
54	6.08333	24.1	122.2	16.1389	-6.5	-5.5	-6	-13	-12	-12.5	-0.4	3.5	9.5	6.5	56.5	61	58.75	6	0	1	3.6	0	0	0	0	1	0	1	0	1	1	0	1	0	0	0	0	0	0
55	6	19.6	111.5	15.7654	-6.5	-5.5	-6	-8.5	-6	-7.25	-1.5	5	11	8	60	72	66	0	0	1	1.6	1.6	0	0	0	3	0	1	0	1	1	0	4	0	1	3	0	1	0
56	6.25	22	120	15.2778	-4	-2.5	-3.25	-4	-2.5	-3.25	-2.2	4.5	6	5.25	64	73.5	68.75	6	0	2	6	0	0	0	0	2	0	0	0	6	1	0	1	0	1	1	0	1	0
57	5.91667	18.6	110.9	15.1234	-3	-3.5	-3.25	-7	-9	-8	-1.5	7	12	9.5	67.5	67.5	67.5	0	0	2	6	0	0	0	0	0	0	0	0	1	0	0	0	0	6	0	0	0	0
58	6	19.9	116	14.7889	-5	-5	-5	-5	-6	-5.5	-1.5	4	4	4	65	72.5	68.75	0	0	1	1.6	0	0	0	4.6	3	0	1	0	6	1	0	1	0	0	0	0	0	0
59	5.75	19.6	117.3	14.2449	-2.5	-5.5	-4	-5.5	-11	-8.25	-0.5	9	7.5	8.25	66	66	66	6	0	1	1.6	1.6	0	0	0	2	0	1	0	6	1	0	1	0	3	0	0	1	0
60	6.08333	22.8	115	17.2401	-3	-5	-4	-8	-11	-9.5	-1.5	7	16.5	11.75	62.5	65.5	64	0	0	1	1.6	1.5	2.5	3.2	4.5	2	0	1	0	1	1	0	1	0	0	0	0	0	0
61	6.08333	13.2	100.5	13.069	-5.5	-10	-7.75	-5.5	-10	-7.75	-2.3	7	12.5	9.75	60.5	65.5	63	0	0	1	1.6	1.6	0	0	0	2	0	1	0	1	2	0	2	0	0	0	0	0	0
62	6	17.7	107.7	15.2596	-5	-8	-6.5	-13	-13	-13	0	13.5	24.5	19	63.5	70	66.75	0	0	1	1.6	1.5	2.1	3	4.4	2	0	1	0	1	1	0	1	0	1	3	0	2	0
63	5.75	24.9	119	17.5835	-2	-3	-2.5	-3	-8.5	-5.75	-1	6	6.5	6.25	66	68	67	0	0	2	1.6	1.3	0	0	4.2	0	0	1	0	6	0	0	1	0	1	1	0	1	0
64	5.83333	17.3	107.5	14.9703	-0.5	-2	-1.25	-2.5	-9.5	-6	0.2	13.5	9.5	11.5	75	74.5	74.75	0	0	1	1.6	1.5	0	0	0	1	0	1	0	6	2	0	2	0	1	2	0	3	0
65	5.41667	18.9	112	15.067	-4	-3.5	-3.75	-4	-10.5	-7.25	-1.8				64.5	-4	30.25	6	0	2	1.6	1.6	0	0	4.6	2	0	1	0	6	0	0	0	0	1	2	0	0	0
66	6	17.6	112.6	13.8815	-2.5	-3	-2.75	-7.5	-6.5	-7	-1.5	-3	4.5	0.75	63	66.5	64.75	6	0	2	1.4	1.6	0	0	0	3	0	1	0	1	1	0	2	0	0	0	0	0	0
67	5.91667	18.5	106.5	16.3107	-4.5	-4	-4.25	-4.5	-6.5	-5.5	-2	7	9	8	72	74.5	73.25	0	0	2	3.6	1.6	0	0	0	0	0	2	0	1	1	0	2	0	1	1	0	1	0
68	5.58333	18.8	109.6	15.6508	-4	-3	-3.5	-4.5	-5	-4.75	-1.5	5.5	11.5	8.5	68.5	73.5	71	0	0	2	1.6	1.5	2.1	3	4.4	4	0	1	0	0	0	0	0	0	1	3	0	1	0
69	5.66667	15.4	104.3	14.1564	-3	-6.5	-4.75	-9.5	-12.5	-11	0	12	13.5	12.75	77	77	77	0	0	2	0	0	0	0	0	0	0	0	0	0	0	0	0	0	0	0	0	0	0
70	5.58333	19.6	107.7	16.8976	-3	-2.5	-2.75	-4.5	-6	-5.25	-0.5	12.5	19	15.75	75.5	74.5	75	0	0	2	1.6	1.5	0	0	4.5	4	0	1	0	0	1	0	0	0	0	0	0	0	0
71	6	22.2	118.4	15.8361	-4	-5.5	-4.75	-4	-12.5	-8.25	-0.4	13.5	13.5	13.5	72	72	72	1	0	1	0	0	0	0	0	0	0	0	0	6	0	0	0	0	6	0	0	0	0
72	6.08333	12.3	92.6	14.3444	0	-7.5	-3.75	-6.5	-10	-8.25	0.3	9	9.5	9.25	72	75.5	73.75	1	Arthritis	1	3	0	2.6	0	0	3	Still back carrying	1	0	1	2	0	3	0	1	1	0	2	0
73	5.83333	24.1	119.4	16.9047	-5.5	-6	-5.75	-7	-10	-8.5	-2.2	14	15.5	14.75	73	75	74	0	0	1	3	0	2.5	0	0	1	0	0	0	6	0	0	0	0	6	0	0	0	0
74	5.66667	16.2	105	14.6939	-3	-5	-4	-3	-7	-5	-2.2	-2	2	0	77.5	72	74.75	1	0	1	1.5	1.6	0	0	0	0	0	2	0	1	1	0	5	24 hours	1	1	0	1	0
75	5.75	17.2	109.9	14.2408	-4.5	-5.5	-5	-10.5	-9.5	-10	-1.1	12.5	13.5	13	74.5	77.5	76	6	0	2	1.6	1.6	0	0	0	0	0	1	0	0	0	0	0	0	0	0	0	0	0
76	5.83333				-1	-4	-2.5	-10	-13	-11.5	0	12	13	12.5	64	66	65	1	0	1	1.3	1.2	2.203.0	3	4.2	2	0	1	0	1	1	0	1	0	1	1	0	1	0
77	5.66667	19.8	114.7	15.0501	-5	-6.5	-5.75	-11	-13.5	-12.25	-1.5	10	14.5	12.25	68.5	68.5	68.5	0	0	1	1.6	1.6	0	0	0	0	0	2	0	1	2	0	2	0	0	0	0	0	0
78	6.08333	20.4	117.5	14.7759	-2.5	-2	-2.25	-2.5	-7	-4.75	0	20.5	20.5	20.5	80.5	71.5	76	0	0	1	1.6	1.6	0	0	0	0	0	0	0	1	1	0	0	0	0	0	0	0	0
79	6.41667	21.6	117.8	15.5655	-8.5	-5.5	-7	-14.5	-9.5	-12	-1.6	14	22	18	76.5	78.5	77.5	0	0	1	3.6	0	2.6	0	0	4	0	3	0	1	1	0	3	0	0	0	0	0	0
80	6.41667	18.8	111.1	15.231	-4.5	-1	-2.75	-5	-8	-6.5	0	14.5	14.5	14.5	75	78	76.5	0	0	1	1.6	0	0	0	4.6	0	0	1	0	1	1	0	4	0	1	5	3 months- 2years	1	0
81	6.25	23.6	120	16.3889	-1.5	-4.5	-3	1	-5.5	-2.25	-1.7	24.5	21.5	23	80.5	78.5	79.5	0	0	1	3.1	1.6	0	0	0	0	0	1	0	1	1	0	1	0	1	2	0	1	0
82	6.33333	23.6	124.1	15.3239	-3	-3.5	-3.25	-3	-4.5	-3.75	0	10	13	11.5	75	69.5	72.25	0	0	2	1.4	1.5	0	0	0	0	0	1	0	1	1	0	1	0	1	1	0	1	0
83	6.41667	23.5	120.9	16.0774	-5	-6.5	-5.75	-5.5	-6.5	-6	-4.3	20.5	19	19.75	76.5	78.5	77.5	6	0	2	3.6	1.2	0	0	0	0	0	0	0	3	0	0	5	Sleeping hours	6	0	0	0	0
84	6.41667	20.5	112.5	16.1975	-8.5	-7.5	-8	-10.5	-10.5	-10.5	-3.7	11.5	14	12.75	68.5	67	67.75	0	0	2	6	1.6	0	0	0	0	0	0	0	1	2	0	1	0	2	0	0	2	0
85	6.5	22	120.2	15.227	-2.5	-5	-3.75	-2.5	-7.5	-5	-1	10	11	10.5	70	72.5	71.25	6	0	2	3.6	1.3	2.1	3	4.3	0	0	2	0	1	1	0	5	sleeping hours - 16 hours	1	2	0	2	0
86	6.33333	18.9	120	13.125	-3.5	-3.5	-3.5	-4.5	-8	-6.25	-0.7	8	9.5	8.75	69	69.5	69.25	0	0	1	3.6	1.6	0	0	0	0	0	0	0	6	0	0	0	0	6	0	0	0	0
87	6.25	16.5	114	12.6962	-1.5	-4	-2.75	-10.5	-17	-13.75	1.2	13	12	12.5	78.5	74	76.25	5	Asma	2	1.6	0	0	0	4.5	0	0	0	0	1	1	0	3	0	1	3	0	1	0
88	6.25	17	110	14.0496	-4.5	-4.5	-4.5	-4.5	-12	-8.25	-1.5	13.5	13.5	13.5	69.5	72	70.75	0	0	2	1.6	1.6	0	0	0	4	0	1	0	1	2	0	1	0	1	2	0	2	0
89	6.41667	18.5	112.3	14.6694	-3.5	-3.5	-3.5	-6.5	-8.5	-7.5	-1	13.5	11.5	12.5	71.5	71.5	71.5	0	0	2	1.3	1.3	2.3	3	4.3	0	0	1	0	0	0	0	0	0	0	0	0	0	0
90	6.33333	19.4	115	14.6692	-3.5	-4	-3.75	-6.5	-9.5	-8	0.5	12	15.5	13.75	76	72	74	5	HIV/Bleeding/Sinus	2	3.6	1.5	0	0	4.4	0	0	1	0	3	0	0	1	0	0	0	0	0	0
91	6.41667	22.7	121.2	15.4533	-3	-5	-4	-3	-9	-6	0	17	20	18.5	73.5	76.5	75	0	0	2	1.6	1.5	2.2	3	4.1	0	0	1	0	1	1	0	5	The whole day	0	0	0	0	0
92	6.08333	18.9	122	12.6982	-6	-5.5	-5.75	-10.5	-11.5	-11	0	9	10	9.5	78	76	77	6	0	2	1.6	1.2	0	0	4.4	1	0	1	until he falls asleep	1	1	0	1	0	1	2	0	1	0
93	5.83333	23	108.8	19.4299	-1.5	-1.5	-1.5	0.5	-6	-2.75	0	12	13	12.5	77.5	77.5	77.5	1	arthritis	2	3.6	1.3	2.4	3.2	4.3	2	0	1	0	1	1	0	1	0	1	2	0	2	0
94	5.91667	17.2	105.2	15.5416	-3	-3.5	-3.25	-3	-6	-4.5	0	15.5	19	17.25	80.5	76	78.25	1	arthritis	2	3.6	0	0	0	4.3	5	6 months	0	0	1	1	0	1	0	0	0	0	0	0
95	6.25	29.5	114.5	22.5015	-4.5	-3.5	-4	-8	-8.5	-8.25	-2.3	14.5	13.5	14	83.5	73.5	78.5	1	grandmother athritis	1	1.6	1.6	0	0	0	3	0	1	0	0	0	0	0	0	1	1	0	1	0
96	5.83333	17.8	114.2	13.6486	-3	-3	-3	-4.5	-10.5	-7.5	0	9.5	9	9.25	79	75	77	0	0	2	1.2	1.2	0	0	0	2	0	1	0	1	4	2 years	1	0	1	1	0	2	0
97	5.91667	19.6	112.3	15.5416	-4	-4	-4	-6	-8	-7	0	14	13.5	13.75	81	80	80.5	0	0	1	1.6	1.5	2.3	3	4.4	4	0	1	0	1	4	10-12 months	2	0	0	0	0	0	0
98	6.16667	21.2	115.7	15.8369	-3.5	-3	-3.25	-7.5	-6	-6.75	-1	15	15	15	77	73.5	75.25	6	0	1	3	0	0	3.3	0	5	5 months	1	0	1	2	0	1	0	0	0	0	0	0
99	6.08333	20.8	113.4	16.1747	-2	-4.5	-3.25	-5	-6	-5.5	-0.5	11.5	16	13.75	78.5	79.5	79	0	0	2	3	1	2	3.5	4.4	1	0	0	0	3	1	0	3	0	1	1	0	1	0
100	5.91667	20	108.3	17.0519	-3.5	-3.5	-3.5	-2.5	-6.5	-4.5	-1.5	8	9.5	8.75	82	84.5	83.25	1	arthritis	2	1.6	0	2.2	0	4.2	1	0	1	0	1	4	0-7	4	0	0	0	0	0	0
101	5.66667	19.7	111.1	15.9602	-3	-3.5	-3.25	-5.5	-6.5	-6	0	13.5	14	13.75	78	75.5	76.75	6	0	2	1.6	1.3	2	3	4.3	1	0	5	1h per day every 2nd or 3rd day	1	1	0	5	more than 10h per day	1	3	0	2	0
102	5.83333	30.6	123.3	20.1278	0	-3.5	-1.75	-3	-5.5	-4.25	-4	16	17.5	16.75	74.5	77	75.75	0	0	2	3.6	0	0	0	4.1	5	5 months	1	0	1	1	0	3	0	1	1	0	1	0
103	6.08333	18	114.2	13.8019	-6	-5	-5.5	-8	-11	-9.5	0	19	19	19	71.5	76.5	74	0	0	2	1.6	1.3	2.2	3	4.2	1	0	1	0	1	1	0	1	0	1	1	0	1	0
104	6.08333	18.5	113.3	14.4116	-1.5	-4.5	-3	-2	-7	-4.5	0	13	18	15.5	70	70.5	70.25	0	0	2	3.6	1	2	3	4	3	0	1	0	1	2	0	2	0	1	1	0	2	0
105	6.33333	35.5	123.1	23.4268	-2	-4	-3	-2	-5.5	-3.75	-5	12	12.5	12.25	78.5	78.5	78.5	6	0	1	1.6	1.6	0	0	0	1	0	1	0	1	1	0	2	0	1	1	0	2	0
106	6.16667	35.3	122.9	23.3707	-6.5	-6	-6.25	-2	-6	-4	-5	14.5	17.5	16	77	69	73	6	0	1	1.6	0	2.6	0	0	3	0	1	0	1	1	0	2	0	1	3	0	2	0
107	6.25	24.7	120.2	17.0957	-2	-3	-2.5	-3.5	-7	-5.25	-1.5	8.5	12	10.25	82.5	77.5	80	6	0		1.3	1.6	0	0	0	1	0	1	0	0	0	0	0	0	1	2	0	1	0
108	5.66667	15.9	109.5	13.2608	-3.5	-5	-4.25	-4.5	-4	-4.25	-2.3	10	11	10.5	80.5	81	80.75	0	0	2	1.6	1.1	2.1	3.1	4.2	5	3 months	1	0	1	1	0	3	0	1	1	0	1	0
109	6.33333	21.8	114.5	16.6282	-6.5	-8	-7.25	-6	-10	-8	-1.5	10.5	11.5	11	76	73	74.5	1	arthritis grandmother	2	1.6	1.2	0	0	0	2	0	1	0	1	1	0	3	0	1	2	0	2	0
110	6	20.1	114.4	15.3583	-3.5	-6	-4.75	-4	-6	-5	-1.5	9	8.5	8.75	71.5	70	70.75	5	high BP	1	1.4	0	2.4	0	0	1	0	1	0	1	1	0	1	0	0	0	0	0	0
111	6.25	21.8	116.3	16.1175	-5	-3	-4	-5	-7	-6	-0.3	16.5	17.5	17	80.5	79.5	80	6	asthma	2	0	0	0	0	0	0	0	0	0	6	0	0	0	0	6	0	0	0	0
112	6.33333	21.8	118	15.6564	-5.5	-5	-5.25	-5.5	-6.5	-6	-1.7	9	9.5	9.25	79	74.5	76.75	1	arthritis	2	1.6	1.3	0	0	0	1	0	1	0	0	0	0	0	0	1	1	0	1	0
113	5.58333	27.1	112.8	21.2986	-7	-9	-8	-11.5	-15	-13.25	-4	13	13	13	83	84	83.5	0	0	1	1.6	1.6	0	0	4.6	1	0	1	0	1	1	0	1	0	1	1	0	1	0
1	6.66667	16.3	110.1	13.4466	-5.75	-5	-5.375	-6.75	-7.25	-7	-1	6.5	5.5	6	67.5	73.5	70.5	0	0	2	1.6	0	2.6	0	0	2	0	1	0	0	0	0	0	0	0	0	0	0	0
2	7.33333	27.3	122.5	18.1924	-1.5	-3.5	-2.5	-0.5	-6.5	-3.5	-0.8	7	9	8	70	78.5	74.25	0	0	1	1.6	1.5	0	0	0	3	0	1	0	1	1	0	1	0	1	3	0	1	0
3	7.33333	21.2	116.9	15.5134	-5	-6	-5.5	-11	-15.5	-13.25	-0.7	8.5	6.5	7.5	70	70.5	70.25	0	0	2	1.6	1.4	0	0	0	2	0	1	0	6	1	0	1	0	0	0	0	0	0
4	7.16667	22.2	119.8	15.4682	-3.5	-6.5	-5	-7	-13.5	-10.25	-1.5	2.5	3.5	3	74	78	76	6	ga gona motho o o nang, le maletswe a setseng a builwe	1	1.6	1.6	0	0	0	1	0	1	nako engwe o mo pepa ha a semonate gonne a sa batle go dula mo fatshe	1	1	o potkiwa ha a le 0-3 kgwedi gore a kgone gogola ka bonako	5	ngwana o monnye ha o mo balele diura gonne o sale monnye o tshwanetse go ptokowa ke molao	1	3	0	5	anytime ha reya gongwe
5	6.58333	25	121.4	16.963	-7	-7.25	-7.125	-10.5	-7.25	-8.875	-2.5	13.5	6.5	10	73.5	81	77.25	0	0	1	1.5	1.5	0	0	0	1	0	5	as much as it was required	1	3	0	1	0	1	3	0	2	0
6	7.33333	18.8	118.5	13.3882	-3.75	-5	-4.375	-10.75	-9	-9.875	-0.5	3.25	3.5	3.375	72	70	71	0	0	1	1.4	0	0	0	4.4	1	0	1	0	1	1	0	2	0	1	2	0	5	While walking
7	6.58333	21.5	118.9	15.2081	-4.5	-3.75	-4.125	-8	-6	-7	-1.2	2	3.25	2.625	72.5	66.5	69.5	6	0	2	1.3	1.3	0	0	4.3	1	0	1	0	1	1	0	2	0	1	1	0	1	0
8	6.75	22	123	14.5416	-2.75	-0.25	-1.5	-6.5	-8	-7.25	0	3.5	7.5	5.5	74	71	72.5	0	0	1	1.6	1	2	3	4.5	1	0	1	0	1	1	0	2	0	1	3	0	1	0
9	6.58333				-6.25	-5.5	-5.875	-8	-5.5	-6.75	-3	5.25	10	7.625	86	-8.5	38.75	1	Grandma sclerodema	1	1.6	0	0	0	4.6	1	0	1	0	1	1	0	4	0	0	0	0	0	0
10	6.75	25.9	117.4	18.7916	-7	-6.5	-6.75	-16	-6.5	-11.25	-2.5	12.25	4.5	8.375	68.25	69.25	68.75	0	0	1	1.3	1.3	0	0	0	2	0	1	0	1	1	0	3	0	1	1	0	1	0
11	6.83333	30.3	124.2	19.6426	-4	-4.5	-4.25	-10	-3	-6.5	-2.4	10.5	10.75	10.625	75	75	75	0	0	2	1.5	1.5	0	0	4.5	1	0	1	0	1	1	0	1	0	1	1	0	1	0
12	6.83333	22.2	116.4	16.39	-4	-5.5	-4.75	-11	-8.5	-9.75	-1	3.5	-5.5	-1	74.75	74.75	74.75	1	Grandparents, arthritis	1	1.6	0	2.6	0	0	1	0	2	0	1	1	0	1	0	0	0	0	0	0
13	6.66667	40.9	131.5	23.6522	-3	-3.5	-3.25	-5.5	-3.5	-4.5	-1.5	5	5.25	5.125	83.75	69.5	76.625	0	0	2	0	0	0	0	0	0	0	0	0	6	0	0	0	0	1	3	0	1	0
14	7	18.9	115.5	14.1677	-5	-4.5	-4.75	-7	-6	-6.5	-0.3	3.5	-0.5	1.5	78.5	75.5	77	6	0	1	1.6	1.6	0	0	0	2	0	1	0	1	1	0	1	0	1	1	0	1	0
15	7.41667	20.5	119.7	14.3076	-1	-2	-1.5	-4.5	-8	-6.25	0	4.5	5.5	5	68.5	71.5	70	0	0	1	1.6	1.6	0	0	0	2	0	1	0	1	2	0	0	0	0	0	0	0	0
16	7.33333	24.8	123.4	16.2863	-7	-5	-6	-7	-2	-4.5	-2.5	10.5	8.25	9.375	62	66	64	1	grandmother	1	1.6	1.4	2.2	3	4.4	3	0	1	0	1	0	0	0		1	0	9-15 months	2	0
17	7.08333	18	114.6	13.7058	-4.5	-5	-4.75	-4.5	-12	-8.25	-1.5	9.5	4.5	7	58	72	65	0		1	2.6	0	2.6	0	0	2	0	2	0	1	2	0	2	0	1	1	0	2	0
18	7.08333	28.2	123.4	18.5191	-2.5	-2	-2.25	-3	-3.5	-3.25	0	8.5	9	8.75	63	70	66.5	6	0	2	1.6	1.4	2	3	4.1	3	0	1	0	0	0	0	0	0	1	4	0	1	0
19	7	38.1	130.4	22.4063	-6.5	-7.5	-7	-6.5	-7.5	-7	-3.7	15	12.5	13.75	63	63	63	0	0	1	6	0	0	0	0	0	0	0	0	6	0	0	0	0	6	0	0	0	0
20	7	20.6	121.5	13.9545	-5.5	-7	-6.25	-17.5	-15.5	-16.5	0.3	11.5	9.5	10.5	44	43.5	43.75	0	0	1	6	0	0	0	0	0	0	0	0	6	0	0	0	0	6	0	0	0	0
21	7.08333	20.1	114.5	15.3315	-5	-5	-5	-11	-5	-8	0	11	8	9.5	63.5	66	64.75	6	0	1	1.3	1.6	0	0	0	1	0	2	0	1	1	0	2	0	1	2	0	1	0
22	7.08333	23.2	127.1	14.3614	-2.5	-1	-1.75	-11.5	-10	-10.75	0.7	16	10.5	13.25	76	72.5	74.25	6	0	2	1.2	1.6	0	0	0	2	0	1	0	1	1	0	1	0	1	2	0	1
23	7.41667	22	120	15.2778	-2.5	-2	-2.25	-6.5	-8.5	-7.5	0	10.25	9	9.625	56	68	62	0	0	1	1.6	0	2.6	0	0	3	0	2	0	1	1	0	3	0	1	2	0	1	0
24	7.5	19.3	133.8	10.7807	1	-0.5	0.25	-4	-9.5	-6.75	0.6	3.5	8.5	6	68	73.5	70.75	6	0	2	1.5	0	2.6	0	0	1	0	1	0	1	1	0	1	0	0	0	0	0	0
25	7.16667	22.1	120.8	15.1446	-5	-2	-3.5	-5	-5	-5	-2.5	13	15.5	14.25	63	69	66	0	0	1	1.6	1.3	2.2	3	4.3	0	0	1	0	1	1	0	1	0	1	1	0	1	0
26	7.41667	32	126.3	20.0606	-6	-5	-5.5	-7.5	-9.5	-8.5	-5.3	2	6	4	63	69	66	0	0	1	6	0	0	0	0	0	0	0	0	6	0	0	0	0	6	0	0	0	0
27	7.33333	19.7	114.7	14.9741	-3.5	-5	-4.25	-9	-9	-9	-0.8	7	9.5	8.25	59	73.5	66.25	6	0	1	1.5	0	0	0	4.6	5	6 months	1	0	1	1	0	1	0	1	1	0	2	0
28	6.58333	19.5	116.4	14.3922	-5	-5	-5	-5	-7.5	-6.25	-2	5.5	11	8.25	70	72	71	6	0	1	1.4	0	2.6	0	0	1	0	1	0	1	1	0	1	0	0	0	0	0	0
29	7.08333	16.8	113.4	13.0642	-2	-1	-1.5	-8	-9	-8.5	0.4	1.5	5	3.25	44	54	49	0	0	2	1.6	0	0	0	0	4	4	0	0	6	1	0	0	0	6	0	0	0	0
30	6	21	115	15.879	-4	-2	-3	-4	-6	-5	-1	3.5	4.5	4	63.5	68.5	66	0	0	2	3.4	1.5	0	0	0	4	0	1	0	3	3	0	4	0	0	0	0	0	0
31	6.75	20.9	111	16.9629	-2	-1	-1.5	-6.5	-2	-4.25	-1.2	-7	-7.5	-7.25	60	65	62.5	0	0	1	1.6	0	0	0	4.6	2	0	2	0	1	1	0	5	So fitlha re robala	1	4	0	5	Go go fitlha lebaka la go robala le fitlha lkgotsa dijo
32	7.08333	22.7	121.4	15.4024	-1.5	-4.5	-3	-8	-8	-8	-0.3	-6	-1.5	-3.75	56	63	59.5	6	0	2	6	0	0	0	4.5	1	0	1	0	1	1	0	1	0	1	0	0	1	0
33	7.25	23.2	122	15.5872	-4.5	-4.5	-4.5	-10.5	-10	-10.25	0	9.5	13	11.25	58.5	65.5	62	0	0	2	1.6	1.5	2.5	3	4.5	2	0	1	0	3	1	0	1	0	1	4	0	1	0
34	6.66667	19.6	114.3	15.0025	-1.5	-4.5	-3	-2	-10	-6	-2	7	-3.5	1.75				6	0	2	1.6	1.6	0	0	0	2	0	1	0	1	2	0	2	0	1	3	0	2	0
35	6.83333	18.2	105.2	16.4452	-2.5	-4	-3.25	-6.5	-6.5	-6.5	0	8	10	9	58	57.5	57.75	0	0	2	1.6	1.6	0	0	0	2	0	2	0	1	2	0	1	0	0	0	0	0	0
36	7.08333	19.7	116.4	14.5399	-4.5	-4.5	-4.5	-8	-16.5	-12.25	-1.2	4.5	7	5.75	60	66	63	0	0	1	1.5	1.3	2.3	3.1	4.5	3	0	3	0	1	1	0	3	0	0	0	0	0	0
37	6.58333	21.7	113.5	16.8449	0	-2	-1	-1	-10	-5.5	-1.3	2	11	6.5	65.5	66	65.75	0	0	2	1.6	1.4	2.3	3	4.3	3	0	1	0	1	1	0	1	0	0	0	0	0	0
38	6.66667	19.5	118.4	13.9101	-3.5	-4	-3.75	-12	-13	-12.5	0	5	13	9	60	68	64	0	0	2	1.6	1.6	0	0	0	2	0	4	0	1	2	0	3	0	0	0	0	0	0
39	6.66667	23.7	118.5	16.8776	-4	-2	-3	-4.5	-6.5	-5.5	-0.7	4	6.5	5.25	62	63	62.5	0	0	2	1.5	0	0	0	4.6	1	0	1	0	1	1	0	1	0	0	0	0	0	0
40	7	23.4	121	15.9825	-4.5	-8.5	-6.5	-6.5	-15.5	-11	-2	11	18	14.5	64	65	64.5	0	0	1	1.3	0	0	0	0	1	0	1	0	1	1	0	1	0	3	3	0	2	0
41	6.83333	17.5	113.4	13.6086	-4.5	-2.5	-3.5	-16	-7.5	-11.75	-0.5	9	10	9.5	64	68	66	0	0	1	1.6	0	2.6	0	4.6	1	0	1	0	1	1	0	1	0	1	1	0	2	0
42	7.41667	29.1	125.7	18.4172	-0.5	-4	-2.25	2	-10	-4	-2.3	9.5	9	9.25	75.5	70	72.75	0	0	1	1.6	1.3	2.2	3.1	4.5	3	0	1	0	1	1	0	2	0	1	4	0	2	0
43	6.91667	19.3	114.6	14.6956	-3.5	-2.5	-3	-6	-14.5	-10.25	-0.8	13	15	14	67.5	68	67.75	0	0	2	1.6	1.5	2	3	4.4	3	0	2	0	1	1	0	1	0	0	0	0	0	0
44	7.41667	24.1	124.5	15.5481	-5	-3.5	-4.25	-5	-12.5	-8.75	-2	9	10	9.5	69	67	68	0	0	2	1.6	1.2	2	3	4.5	5	10 months	1	0	1	1	0	4	0	1	2	0	1	0
45	6.58333	19.3	114.3	14.7729	-3	-4.5	-3.75	-6.5	-10.5	-8.5	0	8.5	8.5	8.5	71.5	59	65.25	0	0	1	1.3	1.6	0	0	0	3	0	1	0	1	1	0	1	0	0	0	0	0	0
46	6.83333	20.8	119.4	14.59	-5.5	-8.5	-7	-5.5	-11.5	-8.5	-2.7	16	14	15	70	70.5	70.25	0	0	2	1.6	0	0	0	4.4	1	0	1	0	0	0	0	0	0	1	4	0	1	0
47	6.91667	18.2	114.4	13.9065	-6	-5.5	-5.75	-11	-10	-10.5	0	17	16	16.5	72.5	68.5	70.5	0	0	1	1.4	0	0	0	4.6	3	0	1	0	1	1	0	1	0	1	2	0	1	0
48	7.16667	26.2	125.6	16.6082	-3.5	-3	-3.25	-4	-7	-5.5	-1.1	10.5	17.5	14	70	68.5	69.25	0	0	1	3.6	1.5	2.2	3	4.3	1	0	0	0	1	1	0	1	0	0	0	0	0	0
49	7	21	120.1	14.5591	-3	-6	-4.5	-7.5	-11	-9.25	-1.8	12.5	10.5	11.5	62.5	60.5	61.5	0	0	2	3.6	1.5	0	0	0	2	0	1	0	1	1	0	1	0	1	2	0	2	0
50	6.66667	16.5	103.2	15.4926	-4	-8.5	-6.25	-5	-12.5	-8.75	-2.5	4	4	4	69.5	63.5	66.5	0	hypertension and diabetes	1	1.6	1.6	0	0	4.6	1	0	5	gonotswa ka sebaka sene kese tsamaya	1	1	0	1	0	0	0	0	0	0
51	6.83333	25.7	129.9	15.2305	-3.5	-4.5	-4	-10	-10	-10	0.4	19.5	21	20.25	69	67.5	68.25	0	0	2	1.6	1.5	2	3	4.5	2	0	1	0	0	0	0	0	0	0	0	0	0	0
52	7.75	19.6	116.3	14.4909	-3.5	0.5	-1.5	-6.5	-7	-6.75	0	12	11	11.5	73	73.5	73.25	6	0	2	6	0	0	0	0	0	0	0	0	6	0	0	0	0	6	0	0	0	0
53	7.66667	23.1	121.8	15.571	-1	-5	-3	-3.5	-10.5	-7	-0.7	5	6	5.5	72.5	69	70.75	0	0	2	1.6	1.5	0	0	4.1	2	0	1	0	3	1	0	1	Gonne go ne go tlhokagala	1	1	Dinako dingwe o ne a sa batle	1	Gantsi dinako dine di sa tshwane
54	7.5	23.6	123.3	15.5234	-4	-6	-5	-4	-10.5	-7.25	-2.6	14	15	14.5	74	74.5	74.25	0	0	2	1.6	1.6	0	0	0	1	8 years	1	0	1	1	0	4	0	1	3	0	2	0
55	6.66667	23.8	125.9	15.015	-5.5	-6.5	-6	-7	-10.5	-8.75	-1.4	11	12.5	11.75	76	68.5	72.25	5	Sugar diabetes	2	1.6	1.6	0	0	0	4	0	2	0	1	2	0	0	All day	1	1	0	2	0
56	7.41667	36	132.7	20.4438	-5	-7.5	-6.25	-6	-11.5	-8.75	-1.5	20	18	19	68	64	66	0		1	1.6	1.5	2	3	4.3	1	0	2	0	1	1	0	1	0	0	0	0	0	0
57	7.33333	21	119.6	14.681	-3.5	-7.5	-5.5	-11.5	-16	-13.75	-0.4	17	19.5	18.25	72	82	77	0	0	2	1.6	1.6	0	0	0	3	0	1	0	1	1	0	2	0	1	2	0	3	0
58	7.33333	17.6	114.5	13.4246	-5	-6.5	-5.75	-6	-13.5	-9.75	-1	14	16.5	15.25	83	78	80.5	0	0	2	6	0	0	0	0	3	0	0	0	1	1	0	1	0	1	1	0	0	0
59	7.16667	17.6	112.1	14.0056	-5	-3	-4	-9	-5	-7	-0.7	5	2.5	3.75	82.5	79.5	81	0	0	1	1.6	0	2.3	0	0	4	0	1	0	1	1	0	3	0	6	4	0	2	0
60	7.08333	17.4	118	12.4964	-5	-5.5	-5.25	-11	-10	-10.5	-2	12	14	13	68.5	74	71.25	0	0	1	1.6	1.5	2	3	4	3	0	2	0	1	1	0	3	0	0	0	0	0	0
61	7.33333	20.1	117.2	14.6333	-6.5	-10	-8.25	-17	-18	-17.5	0.2	15	16.5	15.75	74.5	79	76.75	0	0	1	1.6	1.5	2.1	3	4	4	0	1	0	6	1	0	3	0	1	3	0	1	0
62	6.83333	18.7	114	14.389	-4	-4	-4	-9	-13.5	-11.25	0	15	14	14.5	83.5	81.5	82.5	0	0	1	0	0	0	0	0	0	0	0	0	1	1	0	3	0	1	1	0	2	0
63	7	23.3	121.5	15.7835	-6	-10	-8	-13.5	-15	-14.25	-0.4	12.5	15.5	14	84	76.5	80.25	0	0	2	1.6	1.6	0	0	0	2	0	1	0	1	1	1 yr	2	0	1	2	0	2	0
64	6.91667	19	119	13.4171	-2.5	-4	-3.25	-2.5	-8.5	-5.5	-0.9	13.5	15.5	14.5	62	66	64	6	0	1	3.6	0	2.6	0	0	2	0	1	0	0	0	0	0	0	0	0	0	0	0
65	6.66667	26	133	14.6984	-7	-5.5	-6.25	-10.5	-13.5	-12	-3.7	11.5	14	12.75	75	71.5	73.25	0	0	2	1.6	0	0	3.6	0	2	0	1	0	1	2	0	2	0	6	0	0	0	0
66	7.25	25.2	126	15.873	-5	-6	-5.5	-7	-11.5	-9.25	-2.3	8	12.5	10.25	78.5	73	75.75	5	maklho a ngwana ga a bone sentle	1	1.6	1.6	0	0	0	3	0	1	0	6	1	0	2	0	0	0	0	0	0
67	6.91667	22.3	128.5	13.5051	-3	-5.5	-4.25	-8.5	-12.5	-10.5	-1.2	12	13.5	12.75	66.5	64	65.25	0	0	1	1.6	1.4	2.2	0	0	2	0	1	0	1	1	0	2	0	0	0	0	0	0
68	7.5	27	125	17.28	-2.5	-3	-2.75	-2.5	-10	-6.25	0	10	8.5	9.25	71	76	73.5	0	0	2	1.6	1.2	2.3	3	4	2	0	2	0	1	1	0	2	0	3	3	0	1	0
69	6.83333	21.4	117	15.633	-4.5	-3.5	-4	-4.5	-11	-7.75	0	12	14.5	13.25	75.5	73	74.25	0	0	2	0	0	0	0	0	0	0	0	0	6	0	0	0	0	6	0	0	0	0
70	7	20.3	121	13.8652	-4	-2	-3	-3.5	-5.5	-4.5	0	8.5	13.5	11	78	69	73.5	0	0	2	1.6	1	2.3	3	4.4	2	0	1	0	1	1	0	4	0	0	0	0	0	0
71	6.83333	21.4	115	16.1815	-2.5	-2.5	-2.5	-0.5	-2.5	-1.5	-2	9.5	14	11.75	73	74	73.5	0	0	2	1.6	1.6	0	0	0	2	0	1	0	1	1	0	1	0	1	3	0	2	0
72	7.41667	20.2	114.5	15.4078	-4.5	-7.5	-6	-9.5	-12.5	-11	-2.4	16.5	19	17.75	85	85.5	85.25	0	0	2	0	0	0	0	0	0	0	0	0	1	1	0	5	go ya ka siamo sa weather	0	0	0	0	0
73	7.08333	18.9	115	14.2911	-4	-3.5	-3.75	-7	-10	-8.5	0	15.5	10	12.75	71	71.5	71.25	0	0	2	1.6	0	2.6	0	0	2	0	2	0	1	2	0	0	0	0	0	0	0	0
74	7.5	31.9	129	19.1695	-3	-3.5	-3.25	-6	-6.5	-6.25	-0.9	23	22	22.5	74	69	71.5	0	0	1	3.6	1.5	2.5	3.1	4.4	4	0	1	0	1	3	0	4	0	0	0	0	0	0
75	7.16667	20.6	114	15.851	-5	-5	-5	-10.5	-11	-10.75	-1.8	13	16	14.5	74	72.5	73.25	0	0	1	1.6	1.6	0	0	0	2	0	2	0	1	2	0	2	0	0	0	0	0	0
76	6.91667	21.6	119.9	15.025	-5	-5	-5	-12	-11	-11.5	-1.5	12	18.5	15.25	77	72.5	74.75	0	0	2	1.6	0	2.6	0	0	2	0	2	0	1	1	0	1	0	0	0	0	0	0
77	7.08333	23.7	116	17.613	-3.5	-8	-5.75	-9	-16.5	-12.75	-2.1	19	25.5	22.25	77	69.5	73.25	6	0	1	1.3	0	2.3	0	0	2	0	1	0	1	2	0	2	0	3	2	0	1	0
78	7.08333	19.6	114.5	14.9501	-5	-4.5	-4.75	-5	-8.5	-6.75	0	9	13	11	73	70	71.5	6	0	1	6	0	0	0	0	0	0	4	0	1	1	0	1	0	6	1	0	4	0
79	6.58333	20.9	122	14.0419	-4.5	-3.5	-4	-6	-10	-8	-1	15	19.5	17.25	73	71.5	72.25	0	0	2	3.6	1.6	0	0	4.6	0	0	1	0	1	1	0	1	0	0	0	0	0	0
80	6.75	19.5	114.1	14.9783	-4.5	-4	-4.25	-5	-7.5	-6.25	-0.7	20	21	20.5	69	67.5	68.25	0	0	1	1.6	1.5	2.6	0	0	0	0	4	0	1	1	0	4	0	0	0	0	0	0
81	7.16667	17.3	111.9	13.8161	-2	-2.5	-2.25	-4	-5	-4.5	0.4	20.5	21	20.75	76.5	85	80.75	0	0	2	3.6	1.6	0	0	0	0	0	1	0	1	1	0	5	K metlha yotlle gore a gole	1	1	0	1	30 min
82	6.83333	20	115	15.1229	-4	-4	-4	-5.5	-9	-7.25	-1.5	5.5	5.5	5.5	72.5	73.5	73	0	0	2	1.2	0	2.6	0	0	0	0	1	0	1	1	0	4	0	0	0	0	0	0
83	6.91667	19.8	116.9	14.4889	-2.5	-6.5	-4.5	-11	-13	-12	0	10	16.5	13.25	74.5	75	74.75	0	0	1	1.6	1.6	2.5	0	0	3	0	1	0	1	3	0	1	0	0	0	0	0	0
84	6.75	19.8	117.2	14.4148	-4	-7.5	-5.75	-8.5	-12	-10.25	-0.6	11	13.5	12.25	72.5	73	72.75	0	0	2	0	0	0	0	0	0	0	0	0	1	1	0	1	0	0	0	0	0	0
85	6.91667	18.4	112.7	14.4867	-2	-5.5	-3.75	-4	-9	-6.5	0	12.5	15	13.75	78	80	79	0	0	1	1.6	1.2	2.2	3.2	4.3	0	0	1	0	1	1	0	3	0	0	0	0	0	0
86	7	19	114.2	14.5687	-5	-5	-5	-6	-5	-5.5	-1.5	10	13.5	11.75	87	86	86.5	0	0	2	1.6	0	2.6	0	4.6	0	0	2	0	1	1	0	3	0	1	1	0	1	0
87	7.25	17.5	114.1	13.4421	-2.5	-4	-3.25	-6.5	-7.5	-7	0.3	24	24	24	81.5	80	80.75	0	0	1	2.6	0	0	0	0	0	0	0	0	6	0	0	0	0	6	0	0	0	0
88	7.41667	16.2	107.6	13.9923	-6.5	-6	-6.25	-8	-8.5	-8.25	-2.1	11	14.5	12.75	74.5	76.5	75.5	0	0	2	1.6	1.5	0	0	0	0	0	1	0	1	1	0	3	0	0	0	0	0	0
89	6.83333	19	111.5	15.2828	-4.5	-5	-4.75	-8	-10.5	-9.25	0	14.5	18.5	16.5	79.5	80	79.75	0	0	2	3.4	1.5	2.4	3.1	4.3	0	0	1	0	1	1	0	5	bosigo le motshegare gore agone go gola	0	0	0	0	0
90	7.25	22.2	116.9	16.2452	-5	-3.5	-4.25	-5	-5	-5	-0.7	4.5	-5	-0.25	83	86	84.5	0	0	2	1.6	1.6	0	0	0	0	0	2	0	1	1	0	1	0	0	0	0	0	0
91	6.75	20.5	120.4	14.1417	-5	-6.5	-5.75	-11	-14	-12.5	0	18.5	18	18.25	78.5	77	77.75	6	0	2	1.6	0	2.4	0	0	1	0	1	0	1	1	0	4	0	1	2	0	1	0
92	6.83333	18.7	111.8	14.9609	-5.5	-5	-5.25	-6.5	-8	-7.25	-1.2	15	15.5	15.25	69	73	71	0	0	1	1.6	1.5	2.1	3	4.2	0	0	1	0	0	0	0	0	0	1	1	0	1	0
93	7	18.7	109.6	15.5676	-4.5	-7	-5.75	-5.5	-11.5	-8.5	-0.7	19	20	19.5	76	75.5	75.75	6	0	1	3.6	1.6	0	0	0	4	0	1	0	1	3	0	4	0	0	0	0	0	0
94	7.16667	25.7	121.9	17.2952	-7	-8.5	-7.75	-7	-12	-9.5	-4.4	17.5	17	17.25	70	66	68	6	0	1	1.6	1.6	0	0	0	0	0	0	0	6	0	0	0	0	6	0	0	0	0
95	6.83333	20.1	118.4	14.3381	-3.5	-4	-3.75	-6	-9	-7.5	0	17	16.5	16.75	69	71	70	0	0	2	1.6	0	2.6	0	0	0	0	1	0	1	1	0	1	0	1	3	0	1	0
96	7	16.4	107.5	14.1915	-2.5	-5	-3.75	-2.5	-7	-4.75	0	18.5	17	17.75	78.5	72	75.25	0	0	2	0	0	0	0	0	0	0	0	0	1	1	0	1	0	1	1	0	1	0
97	7	20	111.5	16.0872	-2.5	-3.5	-3	-2.5	-4.5	-3.5	-1.3	18.5	19.5	19	89.5	78.5	84	1+3	arthritis and muscular dystrophy	1	1.6	1.4	2.5	3.1	4.5	1	0	1	0	1	1	0	1	0	1	1	0	1	0
98	7.16667	22	117.9	15.8269	-5	-5	-5	-9.5	-9.5	-9.5	-1.6	15.5	12.5	14	79.5	80	79.75	0	0	1	1.6	1.6	0	0	0	0	0	1	0	1	1	0	1	0	0	0	0	0	0
99	6.75				-4	-5	-4.5	-12.5	-10.5	-11.5	-0.8	11.5	11	11.25	77	77	77	0	0	2	1.6	1.3	2.2	3.3	4	0	0	1	0	1	1	0	4	0	0	0	0	0	0
100	6.83333	30.2	124	19.641	-4	-3	-3.5	-4	-6	-5	-5.1	16.5	19	17.75	76	76	76	0	0	2	1.6	0	2.6	0	0	0	0	1	0	1	1	0	1	0	1	3	0	1	0
101	6.66667	17.5	112	13.9509	-5	-5.5	-5.25	-5	-8	-6.5	0	16.5	14.5	15.5	81	79	80	1	ganamathata	1	1.3	1.6	0	0	4.6	0	0	1	0	1	1	0	1	0	1	1	0	2	0
1	8	21.6	114.9	16.3611	-5	-4	-4.5	-5.75	-4.5	-5.125	-1	6.5	10	8.25	67.5	61	64.25	6	0	1	3.6	1.6	0	0	0	2	0	1	0	1	2	0	1	0	3	1	0	1	0
2	8.41667	29.2	131.1	16.9894	-8	-8	-8	-11.5	-6	-8.75	-4	5.25	9	7.125	88	84.25	86.125	1	athritis	2	1.6	0	0	0	4.6	5	1-9mnths	1	0	1	2	0	3	0	1	4	0	2	1-4hours
3	7.91667	27.6	124.5	17.8062	0	-4	-2	-7.25	-16	-11.625	0.4	10	4.25	7.125	84.5	79	81.75	0	0	2	1.6	1.4	2.4	3	4.4	4	0	1	0	3	0	0	1	0	0	0	0	0	0
4	7.91667	42.1	128.4	25.536	-4	-5	-4.5	-4.5	-10	-7.25	-1	11	16	13.5	73.5	67.5	70.5	0	0	2	1.6	1.4	2	3.4	4.3	1	0	1	0	1	1	0	1	0	1	1	0	2	0
5	7.83333	23.5	123.4	15.4325	-3.5	-6.5	-5	-10	-14	-12	-0.5	5	8	6.5	61	71	66	0	0	2	1.6	0	0	0	4.6	2	0	1	0	1	1	0	2	0	1	3	0	2	0
6	8.41667	24.7	125.7	15.6324	-5.5	-6	-5.75	-10	-11	-10.5	-0.3	11	14	12.5	59	72.5	65.75	0	0	1	1.6	1.6	0	0	0	0	0	1	0	1	1	0	1	0	1	1	0	1	0
7	8.16667	29.7	141.2	14.8966	-4	-4	-4	-4	-9.5	-6.75	0.2	12	12.5	12.25	56.5	64.5	60.5	0	0	1	1.6	0	2.6	0	0	1	0	1	0	1	1	0	1	0	0	0	0	0	0
8	8.33333	21.5	121.3	14.6122	-4	-5	-4.5	-5.5	-10	-7.75	-1.5	4.5	7.5	6	65.5	73	69.25	0	0	1	6	0	0	0	0	1	0	2	0	1	1	0	3	0	3	3	0	0	0
9	8	19.7	126.2	12.3694	-3	-4	-3.5	-8	-8	-8	0.1	10.5	5	7.75	44	47.5	45.75	1	Arthritis	1	1.6	1.3	2.2	3.3	4.5	1	0	1	0	1	1	0	2	0	0	0	0	0	0
10	8.08333	21.5	121.4	14.5882	-6.5	-7	-6.75	-4.5	-16	-10.25	1	18	22.5	20.25	56.5	65	60.75	0	0	1	1.6	1.5	2.1	3	4.4	3	0	2	0	1	3	0	0	0	0	0	0	0	0
11	7.83333	22	129.8	13.0579	-5	-4.5	-4.75	-5	-10	-7.5	0	7.5	8.5	8	51	56	53.5	0	0	1	1.2	0	0	0	4.6	2	0	1	0	1	1	0	1	0	0	0	0	0	0
12	8.41667	32.9	131.8	18.9394	0	-4	-2	0	-1	-0.5	-2	11	1	6		68.5	34.25	0	0	2	1.6	0	2.6	0	0	3	0	1	0	1	1	0	1	0	1	1	0	1	0
13	8.5	19.8	121.2	13.4791	-2	-3.5	-2.75	-2.5	-10.5	-6.5	0.2	10	7	8.5	49.5	54	51.75	0	0	2	3.6	0	2.6	0	0	1	0	1	0	1	1	0	4	0	0	0	0	0	0
14	8.33333	29.8	126.5	18.6224	-4	-4	-4	4	-10.5	-3.25	-5.8	9.5	-4	2.75	62.5	66	64.25	6	0	1	0	0	0	0	0	0	0	0	0	1	3	0	5	0	6	5	0	5	0
15	8.5	30.5	138.7	15.8543	-3.5	-6	-4.75	-5.5	-10.5	-8	-0.2	11	11	11	56.5	58.5	57.5	0	0	1	1.6	1.6	0	0	0	2	0	1	0	1	1	0	2	0	6	0	0	0	0
16	8.41667	27.3	130.3	16.0795	-4	0	-2	-3.5	0	-1.75	-0.7	12	6.5	9.25	58	65.5	61.75	5	Hypertension and diabetes	1	1.6	0	0	0	4.5	2	0	1	0	3	2	0	1	0	0	0	0	0	0
17	7.75	22.6	119.4	15.8526	-3	-6	-4.5	-7.5	-16	-11.75	-0.4	11	7.5	9.25	-9	68.5	29.75	5	ga ama sepe se se moksuwenya go feta moo	1	1.6	1	2.5	3.3	4.4	4	Ningwqagadi le 4	2	0	1	1	0	5	gore a dule a thutafetsa ka di nako tsotlhe	1	3	0	4	bogolo jwa ke fa a na le dingwage di le nne
18	8.25	21.6	130.5	12.6833	-2.5	-2.5	-2.5	-5	-11.5	-8.25	0.1	2.5	3.5	3	63.5	63.5	63.5	0	0	2	1.6	0	2.6	0	0	2	0	1	0	1	1	0	1	0	0	0	0	0	0
19	7.75	52.8	131.3	30.627	-9	-7	-8	-12	-7	-9.5	-2.5	3.5	2.5	3	85.75	73	79.375	6	0	1	1.2	1.6	0	0	0	1	0	1	0	1	1	0	4	0	1	2	0	1	0
20	8	23.5	126.5	14.6854	-3	-3	-3	-6.5	-8.5	-7.5	-0.4	14.5	7.25	10.875	72	71	71.5	6	0	2	0	0	0	0	0	0	0	0	0	6	0	0	0	0	1	1	0	1	0
21	7.91667	20.5	115.8	15.2875	-1	-2.5	-1.75	-4	-3	-3.5	-7	8.25	12.5	10.375	69	66.5	67.75	6	0	2	1.3	0	2.6	0	0	3	0	1	0	1	1	0	1	0	0	0	0	0	0
22	8	24.7	126.9	15.3382	-6	-6.75	-6.375	-6	-15	-10.5	-2	13.5	7.5	10.5	68	67	67.5	0	0	1	1.6	0	2.6	0	0	1	0	1	0	1	1	0	0	0	1	5	3mo	1	0
23	7.75	26.6	123	17.5821	-4.5	-2	-3.25	-9	-9	-9	-1	5	5	5	71.5	72	71.75	6	0	1	3	0	0	3.6	0	1	0	2	0	1	1	0	4	0	1	1	0	0	1
24	7.75	36.5	130.9	21.3017	-3.5	-5	-4.25	-2.75	-12.5	-7.625	0	13.75	17.5	15.625	76.5	86	81.25	0	0	1	1.3	0	0	3.6	0	2	0	1	0	1	1	0	2	0	1	3	0	1	0
25	8.33333	27.7	126.2	17.3925	-4.25	-6	-5.125	-3.5	-8.5	-6	-1	10	9.5	9.75	71.25	73	72.125	4	Younger sister not eating and not gaining weight	1	1.3	0	2.6	0	0	1	0	2	0	6	1	0	3	0	0	0	0	0	0
26	7.66667	24.2	121.4	16.4202	-7.25	-6	-6.625	-7.25	-6	-6.625	-0.7	7.5	4.5	6	66	67.5	66.75	1	n/a	2	1.2	1.6	0	0	0	2	0	1	0	1	2	0	1	0	0	0	0	0	0
27	8	33.2	127.6	20.3909	-4.5	-5.5	-5	-4.5	-5.5	-5	-1.3	7.75	4.25	6	86.5	78	82.25	0	0	1	6	0	0	0	0	0	0	0	0	6	0	0	0	0	6	0	0	0	0
28	8.25	24.9	125.9	15.709	-4	-5	-4.5	-8.5	-6.5	-7.5	0	7	6.5	6.75	65	67.5	66.25	0	0	2	1.6	1.6	0	0	0	1	0	1	0	1	1	0	1	0	1	1	0	1	0
29	7.91667	22.2	123	14.6738	-3.5	-5	-4.25	-7	-7	-7	-0.7	6.5	3	4.75	61	62.5	61.75	0	0	1	1.6	0	2.6	0	0	1	0	1	0	1	1	0	3	0	1	1	0	1	0
30	7.66667	30.7	127	19.034	-8	-6.5	-7.25	-8	-9.5	-8.75	-1.4	14.5	12.5	13.5	76.5	71	73.75	1	0	1	3.2	1.6	0	0	0	1	0	1	0	0	0	0	0	0	0	0	0	0	0
31	8.25	35.6	129.1	21.3598	-5	-6.5	-5.75	-5	-9.5	-7.25	-3.5	9	-1.5	3.75	74.5	67.5	71	1	Great grandfather - arthritis	1	3.6	1.6	0	0	4.6	3	0	1	0	0	0	0	0	0	1	2	0	1	0
32	7.91667	24.5	125	15.68	-5.5	-2.5	-4	-12.5	-9.5	-11	0	15.5	7.5	11.5	87	66	76.5	1	0	1	1.2	1.2	0	3.2	0	1	0	1	0	0	0	0	0	0	1	3	0	1	0
33	8.33333	20	120.9	13.6829	-2	-2	-2	-2	-2	-2	0	9.5	12	10.75	66.5	67	66.75	0	0	1	1.3	0	2.6	0	0	1	0	1	0	1	1	0	2	0	1	1	0	1	0
34	8.33333	32.7	135	17.9424	-7.5	-5.5	-6.5	-8	-9.25	-8.625	-4	23	21.5	22.25	81.25	81.5	81.375	0	0	1	3.6	0	0	0	0	0	0	1	0	6	0	0	0	0	1	1	0	2	0
35	8.16667	54.4	135.4	29.673	-8.5	-6	-7.25	-13	-10.5	-11.75	-7.2	5.5	8.5	7	80.5	87	83.75	0		1	3.6	1.6	0	0	0	0	0	1	0	0	0	0	0	0	6	1	0	1	0
36	7.58333	19.6	117	14.3181	-1.5	-3	-2.25	-4	-8.5	-6.25	0	11.5	10.5	11	67	76	71.5	6	0	1	1.2	1.6	0	0	0	0	0	1	0	1	1	0	1	0	1	3	0	1	0
37	8	26.8	133.3	15.0825	-1.5	-3	-2.25	-3.5	-4.5	-4	0	1.5	-6	-2.25	70	71.5	70.75	0	0	2	3.4	0	0	0	4.6	1	0	1	0	1	1	0	1	0	1	4	0	1	0
38	7.91667	25.7	119.5	17.9969	-2	-1.5	-1.75	-2	-3.5	-2.75	-1.4	7	7.5	7.25	68	75	71.5	6	0	2	1.3	1.6	0	0	0	0	0	1	0	0	0	0	0	0	1	1	0	1	0
39	7.75	25.6	128.3	15.552	-2.5	-3.5	-3	-5.5	-3.5	-4.5	-1.2	13.5	11	12.25	72	63	67.5	0	0	1	3.6	1.6	0	0	0	1	0	1	0	1	1	0	1	0	1	2	0	1	0
40	8.08333	29.9	127.3	18.4508	-5.5	-5.5	-5.5	-7	-4.5	-5.75	-2.5	11	11	11	67.5	71.5	69.5	0	0	1	6	0	0	0	0	0	0	0	0	6	0	0	0	0	6	0	0	0	0
41	8.16667	67.7	141.7	33.717	-3	-5	-4	-3	-5	-4	-6.5	2.5	7	4.75	81	68	74.5	6	0	1	3.2	0	0	3.6	0	5	9 months	5	Occassionally	0	0	0	0	0	6	0	0	0	0
42	8.08333	24	126.4	15.0216	-8	-4.5	-6.25	-15.5	-13	-14.25	-1.4	6.5	7	6.75	70.5	67	68.75	5	Diabetes	1	1.6	0	2.6	0	0	1	0	1	0	1	1	0	2	0	1	1	0	2	0
43	8.25	29.8	126.9	18.5052	-2	-1.5	-1.75	-4.5	-1.5	-3	0	15.5	10	12.75	64.5	69.5	67	6	0	2	1.6	1.3	2.1	3.2	4.3	2	0	1	0	1	1	0	0	0	1	3	0	1	0
44	8.5	27.9	123.1	18.4115	-6	-2	-4	-6	-2	-4	-2.7	-1.5	7	2.75	70	68	69	0	0	1	1.6	1.6	0	0	0	2	0	1	0	0	0	0	0	0	1	2	0	2	0
45	8.5	39.1	130	23.1361	-5	-4.5	-4.75	-8.5	-10.5	-9.5	-2.5	5.5	8	6.75	67.5	75	71.25	0	0	1	6	0	0	0	0	0	0	0	0	6	0	0	0	0	6	0	0	0	0
46	8.25	37.4	130.5	21.9609	-3.5	-5	-4.25	-4.5	-5.5	-5	-2.7	8.5	7.5	8	79	82	80.5	0	0	2	1.6	1.6	0	0	0	1	0	1	0	1	1	0	5	swaddled until he was able to play with his hands	0	0	0	0	0
47	8.08333	23.6	132.1	13.524	-5	-4	-4.5	-10.5	-8	-9.25	-1	17	16	16.5	57	64.5	60.75	0	0	1	1.6	0	0	0	0	2	0	1	0	1	1	0	1	0	0	0	0	0	0
48	7.58333	19	116.7	13.9512	-3.5	-2.5	-3	-4.5	-9	-6.75	0	12.5	12.5	12.5	69.5	68.5	69	0	0	1	1.6	1.6	0	0	4.6	0	0	1	0	1	2	0	0	0	1	1	0	1	0
49	8.08333	26.3	125.7	16.6451	-6.5	-5	-5.75	-6.5	-12.5	-9.5	-4.5	11	10.5	10.75	79.5	75	77.25	0	0	1	1.6	1.6	0	0	0	1	0	1	0	1	1	0	1	0	1	1	0	1	0
50	8	39.1	123.4	25.6771	-3.5	1	-1.25	-5.5	-13	-9.25	-5	14	10	12	72.5	67.5	70	1	arthritis	1	3.6	1	2.5	3	4.1	3	0	1	0	6	1	0	1	0	1	2	0	1	0
51	7.58333	34.1	119.2	23.9995	-3.5	-2.5	-3	-3.5	-8.5	-6	-7	15.5	17	16.25	76.5	76.5	76.5	1	arthritis	1	3.6	1.6	0	0	0	4	0	1	0	1	1	0	1	0	0	0	0	0	0
52	7.91667	26	125.2	16.5869	-2.5	-4	-3.25	-8	-12.5	-10.25	-1.5	8	11	9.5	66	69.5	67.75	6	0	1	1.6	0	2.2	0	0	1	0	0	0	1	1	0	1	0	1	3	0	2	0
53	8	26.4	129.4	15.7665	-3.5	-6.5	-5	2	-9.5	-3.75	-1.3	8.5	10.5	9.5	68	68.5	68.25	0	0	2	1.6	0	0	0	4.6	0	0	1	0	1	1	0	1	0	6	1	0	2	0
54	7.58333	33.5	121.3	22.7679	-1	-3	-2	-0.5	-5.5	-3	-3	9.5	11.5	10.5	79.5	73	76.25	0	0	1	0	0	0	0	0	0	0	0	0	6	0	0	0	0	6	0	0	0	0
55	8.08333	18	125	11.52	-4.5	-5.5	-5	-7	1	-3	-0.9	14	19	16.5	72	74	73	0	0	1	1.6	0	2.6	0	0	3	0	1	0	1	1	0	1	0	0	0	0	0	0
56	7.58333	23.9	122.1	16.0312	-2.5	-6.5	-4.5	-11.5	-12.5	-12	-1.3	13	15	14	72	72.5	72.25	5	High blood pressure	1	0	0	0	0		0	0	0	0	1	1	0	1	0	1	1	0	1	0
57	8.5	27.5	134.5	15.2016	-2.5	-4	-3.25	-2.5	-4	-3.25	-1.2	10	11	10.5	65.5	66.5	66	6	0	2	1.6	1.6	2.6	0	4.6	3	0	3	a gona go feta foo	6	3	0	3	tsona tseo fela	3	3	tse pedi	1	0
58	8.08333	31.2	122.2	20.8935	-2	-6.5	-4.25	-8	-13.5	-10.75	-2.1	12.5	17	14.75	69.5	65	67.25	5	High blood pressure	1	1.6	1.6	0	0	0	4	0	1	0	1	1	0	3	0	1	1	0	1	0
59	7.91667	23.7	128.6	14.3307	-8	-7	-7.5	-14	-15	-14.5	-0.6	12.5	12.5	12.5	66.5	60	63.25	6	0	1	1.6	1.6	2	3	4.6	4	8yrs	1	0	1	1	0	0		2	5	5	3	0
60	7.75	23.6	118.5	16.8064	-3.5	-2	-2.75	-7	-6.5	-6.75	-1.2	11	16	13.5	64	63	63.5	0	0	2	1.6	0	2.6	0	0	3	0	2	0	1	1	0	5	whole day0		0	0	0	0
61	8.16667	21.7	123.6	14.2044	-5.5	-6	-5.75	-13	-11	-12	0.4	10.5	18	14.25	53	52	52.5	0	0	1	3.6	1.3	2.1	3	4	3	0	2	0	1	1	0	2	0	1	2	0	2	0
62	8	16.5	113.5	12.8083	-5	-4.5	-4.75	-7	-7	-7	-2.1	14.5	19.5	17	65	65	65	6	0	0	1.6	1.6	0	0	0	2	0	1	0	1	1	0	2	0	1	2	0	1	0
63	8.16667	23.1	125.6	14.6431	-4.5	-5	-4.75	0.5	-5.5	-2.5	-1.3	16.5	19	17.75	67	68.5	67.75	0	0	1	1.6	0	2.6	0	0	1	0	1	0	1	1	0	3	0	1	2	0	3	0
64	8.25	23.6	128.8	14.2259	-9	-7.5	-8.25	-10.5	-7.5	-9	-2.5	12	9.5	10.75	62.5	60	61.25	0	0	1	1.3	0	0	0	4.6	0	0	1	0	1	1	0	1	0	1	2	0	1	0
65	8.16667	29.6	136	16.0035	-1.5	-1.5	-1.5	-5.5	-6	-5.75	0.4	19.5	17.5	18.5	73	75.5	74.25	0	0	2	1.6	1.5	0	0	4.5	2	0	1	0	1	1	0	1	0	1	3	0	1	0
66	8.08333	19.4	117.5	14.0516	-8	-8.5	-8.25	-12	-15	-13.5	0	18	21	19.5	65	61.5	63.25	0	0	1	1.6	1.2	2	3	4	4	0	1	0	0	0	0	0	0	1	1	0	2	0
67	7.91667	18.1	120.2	12.5277	-6	-3	-4.5	-11.5	-12.5	-12	-1.5	15	17.5	16.25	72	70	71	0	0	1	1.6	1.6	0	0	0	3	0	1	0	1	1	0	2	0	1	1	0	1	0
68	8.16667	33.2	132.6	18.8821	-4.5	-6.5	-5.5	-14	-15	-14.5	0	12	16.5	14.25	80.5	80	80.25	0	0	2	1.3	0	2.6	0	0	3	0	2	0	1	1	0	2	0	1	3	0	2	0
69	8.5	20.7	117.2	15.0701	-1	-5	-3	-6	-10	-8	0.2	19	19	19	73	70	71.5	0	0	1	1.6	1.4	2.2	3	4.2	4	0	1	0	1	1	0	1	0	1	4	0	1	0
70	8.16667	22.1	124	14.373	-6.5	-7	-6.75	-12.5	-14	-13.25	-1.5	6.5	10.5	8.5	75.5	73	74.25	0	0	1	1.6	1.5	2.1	3	4.2	3	0	1	0	1	1	0	3	0	0	0	0	0	0
71	8.33333	23.1	125	14.784	-6	-5	-5.5	-12	-12.5	-12.25	-1.7	16.5	18.5	17.5	74	70	72	0	0	1	1.6	0	2.6	0	0	4	4 month	1	0	1	1	0	4	0	6	1	0	1	ngwana onale dikgedidile 9
72	8.08333	26.7	129.8	15.8475	-2	-4.5	-3.25	-6	-8.5	-7.25	0	17.5	16.5	17	70	57.5	63.75	0	0	2	1.3	1.3	2.2	3	4.3	2	0	1	0	1	1	0	5	ka dinako tsotlhe, bosigo le motshegare go fitlhela ngwana ale 10 days	0	0	0	0	0
73	8.16667	22.4	122.1	15.0251	0	-1	-0.5	-2.5	-4	-3.25	0	18.5	21.5	20	72	68	70	0	0	1	1.6	1.5	2.4	3.1	4.5	3	0	1	0	1	1	0	5	ka dinakosotlhe gore anne bothitho	1	2	0	1	0
74	8.16667	20.6	119.4	14.4497	-5	-5	-5	-10	-11	-10.5	-2	-2	11.5	4.75	75	76.5	75.75	0	0	1	3.6	0	0	0	4.6	0	0	0	0	6	0	0	0	0	6	0	0	0	0
75	8.08333	28	122.8	18.5678	-2.5	-4	-3.25	-9.5	-10	-9.75	-0.5	18	17.5	17.75	70	69.5	69.75	1	1: letherar? 3: mesifa a gagametseng	1	1.6	1.2	2.3	3	4.1	2	0	1	0	1	1	0	1	0	0	0	0	0	0
76	7.91667	25.1	123	16.5907	-2	-6.5	-4.25	2.5	-8.5	-3	-1.5	12	12	12	72.5	74	73.25	0	0	1	1.6	0	2.6	0	0	1	0	1	0	1	1	0	1	0	1	2	0	1	0
77	8	29.9	131.1	17.3967	-2.5	-4	-3.25	-5.5	-9	-7.25	-2	13.5	16.5	15	75	75	75	0	0	1	3.6	0	0	0	4.5	1	0	1	0	0	0	0	0	0	1	2	0	1	0
78	7.91667	22.6	126.8	14.0563	-2	-2	-2	-5.5	-5	-5.25	0	6.5	5.5	6	68	80.5	74.25	0	0	1	1.4	0	0	0	4.6	1	0	1	0	1	1	0	4	0	1	1	0	1	0
79	8.41667	26.2	135.4	14.291	-5	-6	-5.5	-6.5	-11.5	-9	-1.7	14.5	12.5	13.5	68.5	68.5	68.5	6	0	1	1.6	0	2.6	0	0	1	0	1	0	1	1	0	1	0	1	1	0	1	0
80	8	21.8	123.7	14.2468	-5	-5.5	-5.25	-9	-15.5	-12.25	0	14.5	16	15.25	68.5	70	69.25	0	0	2	1.6	0	0	0	4.5	1	0	1	0	6	2	0	2	0	1	3	0	1	0
81	8	31.5	113.3	24.5387	-4	-2	-3	-8.5	-5	-6.75	-2.2	10	7	8.5	64.5	66.5	65.5	0	0	2	3.6	0	0	0	4.5	1	0	1	0	0	0	0	0	0	1	2	0	1	0
82	8.16667	36.7	134.9	20.167	-4	-3.5	-3.75	-3.5	-6.5	-5	-3.5	14.5	15	14.75	66	71.5	68.75	0	0	2	1.6	0	0	0	4.4	1	0	1	0	1	1	0	0	0	6	0	0	0	0
83	7.91667	27.6	125.9	17.4124	0	-4	-2	0	-8	-4	-2.5	8.5	9.5	9	72.5	69.5	71	6	0	1	1.6	0	2.3	0	0	1	0	1	0	1	1	0	1	0	1	3	0	3	0
84	8.33333	25.7	126	16.188	-4	-5.5	-4.75	-14.5	-12	-13.25	-1.7	18.5	17.5	18	-5.5	78.5	36.5	6	0	1	1.6	0	0	0	0	1	0	1	0	1	1	0	1	0	6	0	0	0	0
85	8.08333	20	114.4	15.2819	-6	-4	-5	-6	-9.5	-7.75	0	18.5	20	19.25	-2	2	0	0	0	2	3.6	1.6	0	0	0	2	0	1	0	1	1	0	1	0	6	1	0	1	0
86	8.16667	21.9	124.6	14.1061	-1.5	-2.5	-2	-1.5	-9.5	-5.5	0	9.5	11.5	10.5	71	70	70.5	0	0	2	1.3	1.6	0	0	0	3	0	1	0	1	2	0	1	0	0	0	0	0	0
87	7.75	25.8	126.1	16.2252	-4.5	-3	-3.75	-5.5	-10	-7.75	-1	12.5	17	14.75	82	73.5	77.75	5	marked all??	2	1.6	1.5	2.4	3	4.4	3	0	1	0	1	1	0	1	0	0	0	0	0	0
88	8.33333	22.5	125.1	14.377	-1.5	-5.5	-3.5	-4	-12	-8	-0.4	10	12	11	82	79	80.5	0	0	2	1.6	1.5	0	0	0	4	0	1	0	1	1	0	1	0	6	0	0	0	0
89	7.83333	24.7	129.9	14.6379	-2.5	-3.5	-3	-2.5	-8.5	-5.5	0	7	5	6	86.5	74	80.25	0	0	2	1.6	0	2.6	0	0	3	0	1	0	1	2	0	4	0	1	3	0	2	0
90	8.33333	41.1	135.2	22.4848	-1	-2	-1.5	-2.5	-4	-3.25	-2.5	15	13.5	14.25	73	76	74.5	0	0	1	1.6	0	2.5	0	0	3	0	1	0	1	1	0	1	0	1	1	0	1	0
91	8.08333	25.3	126.7	15.7604	-3.5	-4.5	-4	-6	-7	-6.5	0	15.5	20	17.75	74.5	74	74.25	0	0	2	1.6	0	0	0	4.6	2	0	1	0	1	1	0	1	0	0	0	0	0	0
92	8.16667	31.2	126.5	19.4973	-5	-5.5	-5.25	-5	-7	-6	-3.3	16	16	16	72.5	73.5	73	1	arthritis	1	1.6	1	2.5	3	4	3	0	2	0	1	1	0	4	0	0	0	0	0	0
93	7.66667	23.4	124	15.2185	-4	-4	-4	-5	-10.5	-7.75	-0.7	15	14.5	14.75	69.5	73.5	71.5	0	0	1	1.6	1	0	0	0	0	0	1	0	1	1	0	1	0	1	1	0	2	0
94	8.5	23.1	121.8	15.571	-4.5	-4	-4.25	-10	-10	-10	-1	12.5	13	12.75	69	68	68.5	0	0	2	1.2	1.6	0	0	0	2	0	1	0	1	1	0	2	0	1	1	0	3	0
95	7.66667	20.2	119.4	14.1691	-4.5	-8	-6.25	-12.5	-13	-12.75	0	16	21	18.5	73	69.5	71.25	6	0	1	1.6	1.6	0	0	0	4	5 yrs	1	0	0	0	0	0	0	0	0	0	0	0
96	8.33333	20.1	122	13.5044	-6.5	-9.5	-8	-12.5	-15.5	-14	0	16.5	18	17.25	75.5	73	74.25	6	0	2	1.6	0	0	0	1.3	3	0	1	0	1	1	0	2	0	1	1	0	2	0
97	7.91667	19.1	110.8	15.558	-3.5	-4.5	-4	-3.5	-10.5	-7	-1.7	15.5	18.5	17	69	72	70.5	0	0	1	1.6	1.2	2.1	3	4.4	2	0	1	0	3	0	0	1	0	0	0	0	0	0
98	7.91667	23.1	124.3	14.951	-1.5	-1.5	-1.5	-5	-7	-6	0.3	17.5	20	18.75	70	70.5	70.25	0	0	2	1.6	1.5	0	0	0	1	0	1	0	1	1	0	1	0	0	0	0	0	0
99	8.16667	21.8	122	14.6466	-2.5	-2.5	-2.5	-15	-9.5	-12.25	0.7	10.5	14	12.25	66	65	65.5	0	0	1	1.6	1.1	2.3	3	4.4	2	0	1	0	1	1	0	1	0	0	0	0	0	0
100	7.91667	35	137.5	18.5124	-4	-7.5	-5.75	-6.5	-12	-9.25	-2.6	22	23.5	22.75	76.5	74	75.25	0	0	1	1.6	0	2.6	0	0	1	0	0	0	1	1	0	2	0	1	1	0	1	0
101	8.5	19.9	114.5	15.179	-3	-4	-3.5	-6.5	-14	-10.25	0	17	20	18.5	80.5	80.5	80.5	0	0	1	1.6	0	0	0	4.3	1	0	1	0	1	1	0	4	0	0	0	0	0	0
102	8.33333	30	134.5	16.5835	-4	-3.5	-3.75	-5	-6.5	-5.75	-0.3	8.5	17	12.75	73.5	72.5	73	0	0	2	1.6	1.6	0	0	0	3	0	2	0	0	0	0	0	0	0	0	0	0	0
103	7.83333	31	132	17.7916	-1	-1.5	-1.25	-2	-3	-2.5	0	13	18	15.5	79	83.5	81.25	2	stress for my sister	2	6	0	0	0	0	1	0	1	0	1	1	0	1	0	0	0	0	0	0
104	7.58333	22.8	117	16.6557	-2.5	-5.5	-4	-6.5	-13	-9.75	-1.7	-4.5	5	0.25	79.5	78.5	79	0	0	1	1.6	1.6	0	0	0	1	0	1	0	1	1	0	3	0	1	1	0	2	0
105	7.66667	24	121	16.3923	-2	-3.5	-2.75	-8.5	-9.5	-9	-1	11	12.5	11.75	78	80.5	79.25	0	0	2	1.6	0	2.6	0	0	3	0	1	0	6	1	0	2	0	3	3	0	2	0
106	7.58333	23.3	126	14.6762	-4.5	-5.5	-5	-8.5	-14	-11.25	-1	11	14	12.5	77.5	71.5	74.5	0	0	2	1.6	0	2.6	0	0	2	0	1	0	1	1	0	1	0	0	0	0	0	0
107	8.25	20.3	122.5	13.5277	-1	-4.5	-2.75	-8	-11.5	-9.75	0.3	11.5	15.5	13.5	76	74	75	0	0	2	1.6	0	2.6	0	0	1	0	1	0	1	3	0	2	0	1	3	0	2	0
108	8	20.5	118.5	14.5988	-5	-6.5	-5.75	-6	-13.5	-9.75	-1.3	19.5	19.5	19.5	85.5	84	84.75	0	0	2	1.6	1.6	0	0	0	4	0	0	0	0	0	0	0	0	0	0	0	0	0
109	8.5	23.3	117	17.021	-2	-4.5	-3.25	-2	-11	-6.5	0	13.5	10.5	12	67.5	67.5	67.5	6	0	1	1.6	1.2	0	0	0	4	0	1	0	6	1	0	2	0	0	0	0	0	0
110	7.83333	21	118	15.0819	-4.5	-2.5	-3.5	-5	-8.5	-6.75	0	15	13	14	71	61	66	0	0	1	1.6	1.6	0	0	0	3	0	1	0	1	1	0	1	0	1	2	0	1	0
111	8.25	24.7	123.5	16.1943	-4	-7.5	-5.75	-8.5	-20	-14.25	0	14	13.5	13.75	65.5	62.5	64	3	tlhogo / ke tshewnya ke tlhogo	2	1.6	1.5	0	0	0	4	0	2	0	1	4	1 yr	2	0	1	2	0	4	0
112	7.83333	18.7	114	14.389	-2.5	-5	-3.75	-6	-13	-9.5	0	19.5	19	19.25	83	81	82	0	0	2	1.6	1.6	0	0	0	1	0	1	0	1	1	0	2	0	0	0	0	0	0
113	8.33333	27.3	129	16.4053	-4.5	-8.5	-6.5	-8.5	-17.5	-13	-2.2	17	17	17	76.5	81.5	79	0	0	1	1.6	0	0	0	0	1	0	1	0	1	1	0	1	0	1	1	0	2	0
114	7.83333	23.3	122	15.6544	-5	-7	-6	-8	-19	-13.5	-0.8	12	20	16	76.5	74.5	75.5	0	0	1	1.6	0	2.6	0	0	4	0	2	0	1	1	0	2	0	0	0	0	0	0
115	8	18.6	119	13.1347	-2.5	-3.5	-3	-6.5	-7	-6.75	0	11.5	13	12.25	80	73	76.5	0	0	2	1.6	0	2.6	0	4.6	3	0	1	0	1	1	0	1	0	1	1	0	2	0
116	8.16667	19.7	119.6	13.7722	-1.5	-4	-2.75	-6.5	-10	-8.25	0.5	20.5	24	22.25	66.5	60	63.25	0	0	1	1.5	0	2.5	0	0	3	0	1	0	1	1	0	1	0	1	3	0	2	0
117	8.33333	30.3	134	16.8746	-3.5	-2.5	-3	-5.5	-5.5	-5.5	-0.9	18	24	21	80	80.5	80.25	0	0	1	1.4	0	0	0	4.6	2	0	1	0	1	3	0	2	0	0	0	0	0	0
118	7.66667	22.5	123.8	14.6805	-2	-3	-2.5	-9	-10	-9.5	1	15.5	19	17.25	71.5	72.5	72	6	0	2	1.6	1.6	0	0	0	3	0	1	0	1	1	0	1	0	1	3	0	2	0
119	8	22.7	125.5	14.4125	-3	-3	-3	-3	-6	-4.5	-0.8	15.5	16.5	16	78.5	77	77.75	3	ntate mogolo	2	1.6	0	2.6	0	0	2	0	1	0	1	1	0	5	o dula o mopotokile o e sutisa mapae fela o mo ntsha phamphase kgotsa a tlhapa	1	2	0	5	fa ke tswela kwa mabenkeleng kgotsa ke modidimatsa
120	7.58333	20.4	120.1	14.1431	-7.5	-8.5	-8	-12.5	-14	-13.25	-2.2	31.5	22	26.75	75	78	76.5	0	0	2	1.6	1.3	0	0	0	2	0	1	0	1	1	0	1	0	0	0	0	0	0
121	8.5	22.2	122.2	14.8666	-6	-6	-6	-12.5	-11.5	-12	0	10	10	10	88	75.5	81.75	0	0	1	0	0	0	0	0	0	0	0	0	0	0	0	0	0	0	0	0	0	0
122	8.41667	19.8	118.9	14.0056	-7.5	-7.5	-7.5	-13	-13	-13	-1	9	10	9.5	83.5	81	82.25	0	0	1	0	0	0	0	0	0	0	0	0	1	1	0	1	0	0	0	0	0	0
123	8.41667	28.2	127.8	17.2658	-4	-6.5	-5.25	-2.5	-10	-6.25	-2.7	11.5	13	12.25	81	70	75.5	1	arthritis	2	1.6	1.3	2.4	3	4.3	2	0	2	0	0	0	0	0	0	1	3	0	2	0
124	8.41667	24.6	129	14.7828	-5.5	-5	-5.25	-6.5	-5	-5.75	0	16.5	20.5	18.5	82.5	77.5	80	6	0	2	1.2	0	0	0	4.6	4	marked all?	1	0	1	1	0	0	0	1	5	from babies	1	0
1	8.66667	29.1	131.8	16.7518	-5	-5	-5	-6	-9.5	-7.75	-3	1.5	4.5	3	70	78	74	0	0	2	6	0	0	0	0	0	0	0	0	6	0	0	0	0	6	5	9years	0	0
2	8.58333	19.8	116	14.7146	-2	-4	-3	-8	-6.5	-7.25	0	-6	-6	-6	61	68	64.5	0	0	1	6	1.6	0	0	0	0	0	1	0	1	3	0	1	0	0	0	0	0	0
3	8.75	20.2	116.4	14.9089	-2.5	-4.5	-3.5	-2.5	-9	-5.75	-0.2	11	2	6.5	66	70.5	68.25	6	0	1	1.6	1.6	0	0	0	1	0	3	0	1	1	0	0	0	1	0	0	1	0
4	8.58333	24.7	129.4	14.7512	-1.5	-2.5	-2	-8	-8.5	-8.25	1.1	9	13	11	55	60	57.5	0	0	2	1.2	0	0	0	4.6	1	0	1	0	1	1	0	2	0	0	0	0	0	0
5	9.16667	38.2	134.6	21.085	-3.5	-4	-3.75	-5.5	-12.5	-9	-0.2	9	8	8.5	62.5	73	67.75	0	0	1	6	0	0	0	0	0	0	1	0	3	1	0	4	0	1	1	0	1	0
6	9	31.3	141.6	15.6105	-5	-8	-6.5	-7.5	-12	-9.75	-2.5	-2.5	-4	-3.25	67.5	65.5	66.5	0	0	1	6	0	0	0	0	0	0	0	0	6	0	0	0	0	6	0	0	0	0
7	9.25	25.5	136.9	13.6061	-4.5	-9	-6.75	-8.5	-16.5	-12.5	0	14	15	14.5	55	55.5	55.25	0	0	1	1.6	0	2.6	0	0	3	0	0	0	3	1	gore a gole sentle	1	0	6	0	0	0	0
8	8.58333	23.7	120.5	16.322	-4	-8	-6	-4.5	-13	-8.75	-2	11	8.5	9.75	60	66	63	6	0	1	1.6	0	0	0	4.6	1	0	1	0	3	1	0	4	0	0	0	0	0	0
9	9.08333	25.4	127.8	15.5515	-8.75	-6.5	-7.625	-13	-9.5	-11.25	0	21	17	19	67	73.5	70.25	6	0	2	3.1	1.5	0	0	0	1	0	1	0	1	1	0	1	0	1	1	0	1	0
10	9	19.9	116.4	14.6875	-2.5	-5	-3.75	-3.5	-11	-7.25	0.2	3	9	6	69.5	77	73.25	0	0	1	6	0	0	0	0	0	0	0	0	6	0	0	0	0	6	0	0	0	0
11	8.91667	20.7	127.3	12.7736	-5	-5.5	-5.25	-5	-5.5	-5.25	0	12	13.25	12.625	72	70.5	71.25	6	0	1	1.6	0	0	0	4.6	3	0	1	0	3	0	0	1	0	1	2	0	1	0
12	9	30.3	130.1	17.9014	-6	-4.5	-5.25	-6	-10	-8	-0.7	5.5	2.5	4	72	72.5	72.25	0	0	1	6	0	0	0	0	0	0	0	0	6	0	0	0	0	6	0	0	0	0
13	9	34	129.9	20.1493	-3	-1.5	-2.25	-15	-5.5	-10.25	-3.5	7.5	6.5	7	67.5	68	67.75			2	3.1	1.6	0	0	0	1	0	1	0	1	1	0	1	0	1	1	0	1	0
14	8.75	25.8	128	15.7471	-6.5	-7.5	-7	-12	-9.5	-10.75	-0.6	13.5	9	11.25	71.5	72.5	72	0	0	1	3.6	1.5	0	3.5	0	2	0	5	15-20 minutes	1	2	0	2	0	0	0	0	0	0
15	9	36.8	132.9	20.8352	-8.5	-6	-7.25	-16.5	-15.5	-16	-0.7	19.5	19.5	19.5	78	74.5	76.25	0	0	1	6	0	0	0	0	0	0	0	0	6	0	0	0	0	6	0	0	0	0
16	8.83333	30.8	139.2	15.8954	-4	-2	-3	-4	-6	-5	0	13.5	14	13.75	58	63	60.5	6	0	2	1.3	1.6	0	0	0	1	0	2	0	0	0	0	0	0	1	1	0	3	0
17	9.16667	23.6	118.5	16.8064	-3.5	-2.5	-3	4	3	3.5	-0.5	15	21.5	18.25	73	76	74.5	0	0	2	1.3	1.6	0	0	0	2	0	1	0	0	0	0	0	0	3	2	0	1	0
18	9	30.1	132.1	17.2489	-6	-10	-8	-8.5	-16.5	-12.5	-2.5	8.5	5.5	7				0	0	1	6	0	0	0	0	0	0	0	0	6	0	0	0	0	6	0	0	0	0
19	9	30	132.7	17.0365	-3.5	-3.5	-3.5	-6.5	-7.5	-7	0	8	4.5	6.25	66	69.5	67.75	1	Mother has osteo arthritis	1	1.4	1.6	0	0	0	1	0	2	0	1	1	0	2	0	0	0	0	0	0
20	8.83333	21	123.7	13.724	-4	-3.5	-3.75	-7	-15	-11	-0.7	11	1	6	50.5	56.5	53.5	0	0	1	0	0	0	0	0	0	0	0	0	1	3	0	4	0	0	0	0	0	0
21	8.83333	22.2	126.9	13.7857	-3	-4	-3.5	-4	-4	-4	-0.2	7	12	9.5	58	67.5	62.75	0	0	1	1.3	1.6	0	0	0	1	0	1	0	0	0	0	0	0	1	1	0	1	0
22	9	34.3	136	18.5446	-2	-4	-3	-5	-11	-8	-1.4	9.5	11	10.25	66	73	69.5	0	0	1	1.6	1.6	0	0	0	3	0	1	0	1	1	0	1	0	1	3	0	1	0
23	9.16667	39.4	131.8	22.6812	-6	-3.5	-4.75	-6	-3.5	-4.75	-5	8.5	11	9.75	65.5	68	66.75	6	0	1	3.6	0	0	0	0	0	0	1	0	0	0	0	0	0	0	0	0	0	0
24	9.08333	32.9	141	16.5485	-7	-9.5	-8.25	-10.5	-20.5	-15.5	-0.3	8	12	10	61.5	68.5	65	0	0	1	1.5	1.6	0	0	0	2	0	2	0	1	1	0	3	0	0	0	0	0	0
25	8.91667	27.7	129.6	16.4919	-4	-3.5	-3.75	0	-2	-1	-0.7	5.5	3	4.25	73	75	74	0	0	1	6	0	0	0	4.6	2	0	1	0	6	1	0	3	0	1	1	0	1	0
26	8.83333	22.4	124.9	14.359	-2.5	-4.5	-3.5	-4	-7	-5.5	0.7	7	17.5	12.25	65.5	71.5	68.5	6	0	2	3.2	1.6	0	0	0	1	0	1	0	0	0	0	0	0	1	1	0	1	0
27	8.75	26.5	137.1	14.0984	-1	0.5	-0.25	-1	-7	-4	1	1.5	7	4.25	55	65	60	0	0	2	1.3	1.6	0	0	0	2	0	1	0	0	0	0	0	0	0	0	0	0	0
28	8.66667	27.7	129.9	16.4158	-5	-5	-5	-7	-12	-9.5	-0.6	16.5	22.5	19.5	70	71	70.5	0	High blood pressure	2	0	0	0	0	0	0	0	0	0	6	0	0	0	0	1	2	0	1	0
29	9.08333	23.3	123.3	15.326	-4.5	-5.5	-5	-11	-9.5	-10.25	-1.2	15	10.5	12.75	69	70	69.5	0	0	2	1.6	1.5	0	0	0	2	0	1	0	1	1	0	1	0	0	0	0	0	0
30	8.83333	25.5	126.6	15.9101	-4	-5	-4.5	-12	-6	-9	-4	14	14	14	73.5	75	74.25	0	0	1	1.6	0	2.6	0	0	3	0	1	0	1	1	0	1	0	0	0	0	0	0
31	9	29.5	131.5	17.0597	-1	-5.5	-3.25	-0.5	-5.5	-3	-2.1	12	11.5	11.75	65	60	62.5	0	0	0	1.6	1.6	0	0	0	2	0	0	0	0	0	0	0	0	0	0	0	0	0
32	9.08333	27.9	133.4	15.6781	-5	-3.5	-4.25	-12	-11.5	-11.75	-0.6	17	18	17.5	67	66	66.5	0	0	1	1.6	1.6	0	0	0	2	0	1	0	1	1	0	1	0	0	0	0	0	0
33	8.75	26.9	128.8	16.2151	-3.5	-4	-3.75	-5	-6.5	-5.75	-1.5	8.5	6	7.25	74	73	73.5	0	0	2	6	0	2.6	0	0	4	0	1	0	3	1	0	2	0	3	1	0	1	0
34	8.75	25.6	140	13.0612	-7	-9.5	-8.25	-7	-13	-10	0	21.5	25.5	23.5	67.5	67.5	67.5	0	0	0	6	0	0	0	0	0	0	0	0	1	3	0	1	0	1	3	0	1	0
35	9.41667	24.4	129.1	14.6399	-2.5	-1	-1.75	-11	-11	-11	1.7	7.5	7	7.25	70	68	69	0	0	1	6	0	0	0	0	0	0	0	0	6	0	0	0	0	6	0	0	0	0
36	8.83333	26.3	133.2	14.8234	-6	-5	-5.5	-13.5	-15	-14.25	-0.3	14	13.5	13.75	61.5	59.5	60.5	6	0	1	0	0	0	0	0	0	0	0	0	6	0	0	0	0	6	0	0	0	0
37	8.75	23.7	123.7	15.4885	-5	-8.5	-6.75	-7.5	-17.5	-12.5	0	21.5	15.5	18.5	67.5	67	67.25	0	0	2	3.6	1.3	0	0	4.4	2	0	1	0	1	2	0	2	0	0	0	0	0	0
38	8.66667	29.8	133.1	16.8213	-7.5	-7	-7.25	-15.5	-11.5	-13.5	-4	15	16.5	15.75	70.5	70	70.25	0	0	1	6	0	0	0	0	4	0	1	0	1	1	0	2	0	6	1	0	2	0
39	8.83333	25.9	126.3	16.2365	-3	-5	-4	-12	-15	-13.5	1.2	10	16.5	13.25	76	78	77	0	0	2	1.4	1.6	0	0	0	4	0	1	0	1	1	0	1	0	6	3	0	1	0
40	8.66667	26.9	122.8	17.8384	-4.5	-4.5	-4.5	-7	-8	-7.5	-3.4	9	9	9	74	72.5	73.25	0	0	1	1.6	1.3	0	0	0	3	0	1	0	1	3	0	1	0	0	0	0	0	0
41	9	24.1	131.1	14.0221	-6.5	-9	-7.75	-16.5	-17.5	-17	-1.2	17.5	21	19.25	74	72	73	0	0	1	1.6	0	2.5	0	0	2	0	1	0	1	0	0	1	0	1	1	0	1	0
42	9.16667	26.2	134	14.5912	-0.5	-0.5	-0.5	-4.5	-5	-4.75	0	9	12.5	10.75	71.5	71.5	71.5	0	0	1	3.6	0	2.5	0	0	1	0	1	0	1	2	0	1	0	1	1	0	1	0
43	8.58333	25.3	121.3	17.1949	-4	-3	-3.5	-4	-3	-3.5	-2.5	4.5	12.5	8.5	70	74	72	0	0	2	1.6	0	0	0	4.3	1	0	1	0	6	1	0	1	0	0	0	0	0	0
44	8.58333	23.4	127.8	14.327	-3.5	-2.5	-3	-3.5	-4	-3.75	-0.9	9.5	8.5	9	78	71	74.5	2	o dula a o tsela - o na le bothata ba go otsela lefa phaposing, ga a tshemeke	1	1.6	0	0	0	4.6	1	0	1	0	1	1	0	4	0	0	0	0	0	0
45	9.08333	29.8	140.7	15.0532	-1	-3	-2	-10.5	-11	-10.75	0	11	20.5	15.75	67	65.5	66.25	0	0	2	1.6	0	2.6	0	0	2	0	1	0	1	1	0	1	0	1	3	0	1	0
46	9.08333	23.5	127.4	14.4787	-7	-8.5	-7.75	-12	-10.5	-11.25	0	17	21	19	71.5	66	68.75	0	0	1	1.6	0	2.6	0	4.6	2	0	1	0	1	1	0	1	0	1	2	0	1	0
47	8.75	25.7	123.5	16.85	-4.5	-3.5	-4	-4.5	-6	-5.25	-2.7	8	14.5	11.25	88	-8	40	0	0	2	1.6	1.6	0	0	0	0	0	0	0	0	0	0	0	0	0	0	0	0	0
48	9	47	138.4	24.5372	-6.5	-5	-5.75	-14	-6.5	-10.25	-3.4	10	8	9	72.5	71	71.75	0	0	1	1.6	0	2.6	0	0	4	0	0	0	1	2	0	3	0	0	0	0	0	0
49	9	26.7	131.4	15.464	-2.5	0	-1.25	-3.5	-5.5	-4.5	-1.7	11.5	13.5	12.5	75	71.5	73.25	0	0	2	6	0	0	0	0	0	0	5	metsotso ele 15 go ya go 30 sec	1	1	0	5	gofitlhela a tsoga	0	0	0	0	0
50	8.91667	24.1	122.6	16.0338	0	0	0	-6	-4	-5	0	8.5	15.5	12	70.5	68.5	69.5	1	arthritis	2	6	0	2.6	0	0	5	12	3	0	1	1	0	2	0	0	0	0	0	0
51	8.66667	26.8	129.2	16.055	-6	-7	-6.5	-15.5	-15	-15.25	-0.9	19.5	20.5	20	64.5	60.5	62.5	0	0	1	1.6	1.5	2.5	0	0	4	0	1	0	1	2	0	2	0	1	5	dikgwedi dile 6 le dingwana tse 4	2	0
52	9	21.4	128.9	12.8798	-7	-8	-7.5	-15	-13	-14	-1.4	13	22	17.5	69	71	70	0	0	2	3.6	0	0	0	0	1	0	1	0	1	2	0	4	0	1	2	0	1	0
53	9.41667	33	134.9	18.1339	-5	-8.5	-6.75	-9.5	-17	-13.25	0	18	14.5	16.25	69	77.5	73.25	0	0	1	1.3	0	0	0	0	1	0	1	0	3	1	0	1	0	1	1	0	1	0
54	9.33333	37.3	143.4	18.1389	-6	-6.5	-6.25	-7	-11	-9	-0.9	7.5	7	7.25	66	73.5	69.75	0	0	2	6	0	0	0	0	0	0	0	0	1	1	0	1	0	0	0	0	0	0
55	9.16667	36	142.6	17.7037	-4	-3.5	-3.75	-11.5	-11.5	-11.5	0	13	19.5	16.25	70.5	80	75.25	0	0	1	1.1	0	0	0	4.6	2	0	1	0	1	1	0	4	0	1	1	0	2	0
56	8.75	24.1	131.3	13.9794	0	-2.5	-1.25	-2	-2.5	-2.25	-0.4	8.5	13.5	11	71.5	68.5	70	0	0	2	1.6	0	0	0	0	2	0	1	0	1	1	0	1	0	0	0	0	0	0
57	8.58333	25.6	122.2	17.1434	-1.5	-5	-3.25	-8	-11	-9.5	0	9	15	12	71.5	68.5	70	0	0	1	1.6	0	2.5	0	0	2	0	1	0	1	1	0	5	letsatsi lotlhe	1	2	0	1	0
58	8.91667	23.2	130	13.7278	-5	-5.5	-5.25	-11	-13.5	-12.25	0	9	9.5	9.25	76	74.5	75.25	0	0	1	1.6	1.3	2.2	0	4.4	4	0	1	0	1	1	0	2	0	0	0	0	0	0
59	8.83333	19.9	120.5	13.705	0.5	-5	-2.25	-15	-16	-15.5	0	13	14	13.5	88	80	84	0	0	2	6	0	2.6	0	0	1	0	1	0	1	1	0	4	0	1	2	0	1	0
60	9.25	23.4	125.5	14.8569	-1.5	-4.5	-3	-8.5	-14.5	-11.5	0.7	11.5	15	13.25	73.5	73	73.25	0	0	1	1.6	0	2.4	0	0	3	0	0	0	1	0	0	0	0	6	0	0	0	0
61	8.91667	28.8	133.7	16.1113	-3.5	-6	-4.75	-5.5	-10	-7.75	-1.5	10	16	13	67	70	68.5	0	0	2	1.6	0	2.6	0	0	2	0	1	0	1	1	0	3	0	0	0	0	0	0
62	8.91667	20.5	124.2	13.2896	-3	-5.5	-4.25	-13	-17.5	-15.25	0.3	12	8.5	10.25	75.5	71	73.25	0	0	2	1.6	1.6	0	0	0	2	0	1	0	1	1	0	2	0	1	1	0	1	0
63	9.08333	38.6	133.6	21.6259	-5.5	-6	-5.75	-8	-14	-11	-3.2	13.5	15.5	14.5	69	71	70	0	0	2	1.6	0	0	0	4.5	1	0	2	0	0	0	0	0	0	0	0	0	0	0
64	8.75	21.4	119.9	14.8859	-5	-9.5	-7.25	-12.5	-15.5	-14	-1.3	9	10.5	9.75	68.5	67	67.75	0	0	2	1.6	0	0	0	4.2	2	0	1	0	1	1	0	1	0	1	1	0	1	0
65	9	22.2	127.1	13.7424	0	-2	-1	0	-8	-4	1.2	10.5	17	13.75	69	68.5	68.75	0	0	2	1.6	0	2.6	0	0	1	0	1	0	1	1	0	3	0	1	1	0	4	0
66	8.91667	20.7	125.9	13.0593	-5.5	-6.5	-6	-12	-14.5	-13.25	-0.4	11.5	15	13.25	75	79.5	77.25	0	0	1	1.6	1.6	0	0	0	1	0	1	0	1	1	0	1	0	3	1	0	2	0
67	8.75	23	130.5	13.5054	-2	-2.5	-2.25	-5	-11	-8	0.2	11	12	11.5	71.5	72	71.75	0	0	2	0	0	0	0	0	0	0	0	0	6	1	0	2	0	1	1	0	4	0
68	8.66667	27.6	128.1	16.8194	-5.5	-5	-5.25	-14	-16	-15	0	14	21	17.5	74	75	74.5	0	0	2	1.6	0	0	0	4.6	1	0	2	marked all?	6	3	marked all?	1	marked all?	6	4	marked all?	0	0
69	9.5	23.5	129	14.1217	-2.5	-6.5	-4.5	-3.5	-14.5	-9	-0.4	20	20	20	69.5	71.5	70.5	0	0	1	1.6	1.4	0	0	4.4	4	0	1	0	1	1	0	3	0	0	0	0	0	0
70	8.83333	32.5	135.4	17.7274	-1.5	-5	-3.25	-9.5	-15	-12.25	0.4	24.5	24	24.25	70	71	70.5	0	0	1	1.6	0	0	0	4.6	4	0	1	0	1	1	0	1	0	6	4	0	1	0
71	9	21.4	127.2	13.2263	-6	-8	-7	-11.5	-18	-14.75	-2	16	15.5	15.75	76	78.5	77.25	0	0	1	6	1.4	0	0	0	3	0	1	0	1	1	0	3	0	1	3	0	5	go tswa gore otsamaya sekgala sesekae
72	8.66667	20.6	122.2	13.7951	-7.5	-7	-7.25	-15	-17.5	-16.25	0	15	15	15	75	72	73.5	0	0	1	1.6	0	0	0	4.6	1	0	1	0	1	1	0	1	0	0	0	0	0	0
73	9.41667	34.7	139.4	17.8568	-6.5	-8	-7.25	-10	-22	-16	0	16	13.5	14.75	77.5	70	73.75	0	0	2	1.6	1.6	0	0	0	0	0	2	0	6	1	0	2	0	6	3	0	2	0
74	8.58333	21	124.6	13.5264	-5	-5.5	-5.25	-9	-11.5	-10.25	-1	10	11	10.5	76.5	77	76.75	0	0	1	1.3	0	0	0	4.6	1	0	1	0	1	1	0	1	0	0	0	0	0	0
75	8.5	35.4	129	21.2728	-6.5	-8	-7.25	-11	-13	-12	-3	23.5	34.5	29	75	74	74.5	0	0	2	1.6	0	2.6	0	0	1	0	0	0	1	1	0	3	0	0	0	0	0	0
76	8.66667	28.2	127	17.484	-4.5	-5	-4.75	-8	-11.5	-9.75	-1.5	15.5	16	15.75	65	70	67.5	0	0	1	3.6	1.6	0	0	0	0	0	2	0	1	1	0	1	0	0	0	0	0	0
77	9.41667	34.2	141.9	16.9848	-1.5	-4	-2.75	-2	-3.5	-2.75	-4	12	12.5	12.25	79.5	79	79.25	0	0	1	1.6	1.4	2.5	3.3	4.3	2	0	1	0	1	1	0	1	0	0	0	0	0	0
78	9.41667	30.9	135.1	16.9296	-4.5	-3.5	-4	-3	-9.5	-6.25	0	9.5	11	10.25	66	73	69.5	1	arthritis	2	1.6	1.2	2.2	3.1	4.4	2	0	1	0	1	1	0	1	0	1	1	0	1	0
79	8.66667	25.5	136.2	13.7463	-2	-5.5	-3.75	-2	-10	-6	-2.7	11.5	16	13.75	71	71	71	0	0	1	1.2	1.6	0	0	0	1	0	1	0	1	1	0	1	0	0	0	0	0	0
80	9.16667	23.1	123.6	15.1208	-3.5	-5.5	-4.5	-3.5	-10.5	-7	-1.7	8	8	8	54	59	56.5	2	go sa utlwe sentle - not hearing/sensing well	2	1.4	1.4	2.4	3	4.2	3	0	1	0	1	1	0	3	0	3	4	0	0	0
81	9.08333	20.4	125.5	12.9522	-4.5	-4	-4.25	-8	-11	-9.5	0	12	13.5	12.75	87.5	85.5	86.5	0	0	1	3.6	1	0	3	4	3	0	2	0	1	1	0	1	0	6	0	0	2	0
82	8.75	24.4	122.8	16.1805	0	-2.5	-1.25	-3.5	-11	-7.25	0	11.5	15	13.25	68.5	66.5	67.5	0	0	2	3.6	1.5	0	0	0	4	0	2	0	3	2	0	3	0	3	3	0	2	0
83	9.16667	23.9	124.4	15.4439	-5	-5	-5	-5.5	-9	-7.25	0	19	21.5	20.25	82	85	83.5	0	0	2	1.6	1.3	2.5	3.1	4.5	2	0	1	0	0	0	0	0	0	0	0	0	0	0
84	8.75	24.1	133	13.6243	-7.5	-10.5	-9	-19	-20.5	-19.75	-2.5	16	19.5	17.75	81.5	77.5	79.5	0	0	1	1.4	1.6	0	0	0	2	0	1	0	1	1	0	2	0	1	3	0	2	0
85	9.25	28.5	138.1	14.9437	-8	-7.5	-7.75	-19	-17	-18	0.5	16.5	21	18.75	74.5	74.5	74.5	0	0	2	1.6	1.3	2.3	0	4.3	4	0	1	0	0	0	0	0	0	0	0	0	0	0
86	8.83333	21.8	122.7	14.48	-6.5	-8	-7.25	-11.5	-15	-13.25	-2	13.5	12.5	13	75.5	80.5	78	0	0	1	1.2	0	2.6	0	0	1	0	1	0	1	1	0	2	0	0	0	0	0	0
87	8.66667	17.6	118.5	12.5336	-5	-6	-5.5	-9.5	-15	-12.25	-1.2	10	7.5	8.75	86.5	83	84.75	0	0	1	1.6	0	2.6	0	0	2	0	1	0	1	3	0	1	0	0	0	0	0	0
88	8.66667	25.5	121.2	17.3594	-2	-4.5	-3.25	-6	-13	-9.5	-4.2	17.5	18.5	18	76.5	72.5	74.5	0	0	1	1.6	1.2	0	0	0	2	0	1	0	1	2	0	4	0	0	0	0	0	0
89	8.66667	23.3	128.2	14.1769	0	-1	-0.5	-5	-3	-4	0	10.5	12	11.25	68	71	69.5	0	0	1	1.6	1.5	2.3	3	4	2	0	1	0	1	1	0	1	0	0	0	0	0	0
90	9.33333	33.2	133.1	18.7405	-5.5	-9	-7.25	-9.5	-11	-10.25	-2.3	29.5	27.5	28.5	82.5	78	80.25	5	diabetes	1	3	0	2.6	0	0	1	0	1	0	3	1	0	1	0	1	3	0	1	0
91	9.33333	41.2	135.7	22.3737	-2	-2.5	-2.25	1.5	3	2.25	-2	9	9	9	78.5	74	76.25	0	0	1	1.1	1.6	0	0	0	2	0	1	0	1	1	0	3	0	3	1	0	2	0
92	8.75	21.9	126.8	13.6209	-4	-3	-3.5	-4	-5	-4.5	0.3	12	13	12.5	78.5	78.5	78.5	6	0	1	1.6	1.6	0	0	0	1	0	1	0	1	1	0	1	0	1	1	0	1	0
93	8.58333	27.7	135.5	15.0869	-5.5	-3.5	-4.5	-6.5	-8.5	-7.5	0	18	17.5	17.75	79	76.5	77.75	1	arthritis	2	1.6	1.3	0	0	0	2	0	1	0	0	0	0	0	0	0	0	0	0	0
94	9	38.3	144	18.4703	-3.5	-3	-3.25	-3	-6	-4.5	-1.3	15	16.5	15.75	77.5	79	78.25	6		2	3.6	1	2	3.2	4.1	2	0	0	0	1	3	0	3	0	1	3	0	2	0
95	8.58333	27.8	129	16.7057	-7	-7.5	-7.25	-9.5	-11	-10.25	-3.4	30.5	23.5	27	72	69	70.5	0	0	2	3.6	0	0	0	4.6	0	0	0	0	1	3	0	3	0	1	3	0	2	0
96	8.75	43	129.8	25.5223	-2	-3.5	-2.75	-7	-8.5	-7.75	-3	11	12	11.5	82	82	82	6	0	2	3.6	1	2	3.3	4.4	0	0	0	0	1	2	0	1	0	1	3	0	2	0
97	8.58333	40.3	130.4	23.7001	-3.5	-5	-4.25	-2	-7.5	-4.75	-1.8	16.5	15.5	16	72	69.5	70.75	0	0	1	1.6	1.6	0	0	0	1	0	1	0	1	1	0	3	0	0	0	0	0	0
98	9.08333	33.3	142.6	16.3759	-5.5	-7	-6.25	-6.5	-9	-7.75	0	19	19.5	19.25	74	78.5	76.25	1	grandmother athritis	2	1.6	1.4	0	0	4.4	2	0	1	0	1	2	0	1	0	1	2	0	2	0
